# Supplementary material for: Pediatric Oncology Knowledge Mobilization in Canada: A Environmental Scan
Source: Inquiry. 2026 Jul 15;63:00469580261468769. doi: 10.1177/00469580261468769 (PMC13373428; doi:10.1177/00469580261468769)
Supplement: Supplemental Material - Pediatric Oncology Knowledge Mobilization in Canada: A Environmental Scan [file sj-xlsx-2-inq-10.1177_00469580261468769.xlsx]

## Sheet: ACCESS Partners
Date of Search	ACCESS partners	Search Link: https://www.accessforkidscancer.ca/about-us/our-partners/	Comments
Feb 5th 2025	CIHR - Canadian Institutes of Health Research	https://cihr-irsc.gc.ca/e/37792.html	funding collaborators
	Le Fond de Sarah des Cedres Sarah's funds for cedars	https://sarahsfund.ca/	funding collaborators
	Accelerate - innovation for children and adolescents with cancer	https://www.accelerate-platform.org/	Collaborator
	Ac2orn	https://www.ac2orn.com/	Collaborator
	Aladdin	https://aladdin-education.eu/	Collaborator
	BioCan Rx - Canada's immunotherapy network	https://biocanrx.com/	Collaborator
	AYA CAN - Canadian cancer advocacy	https://ayacan.ca/	Collaborator
	Childhood Cancer Canada	https://www.childhoodcancer.ca/mission-history/	Collaborator
	Canadian Cancer Clinical Trials Network	https://3ctn.ca/about-us/	Collaborator
	CANON - Canadian Adolescent and young adult neuro-oncology network	https://ayabraincancer.ca/	Collaborator
	CanSaRCC	https://www.cansarcc.ca/	Collaborator
	Children's cancer & blood disorders	https://www.c17.ca/	Collaborator
	CTTC - Cell therapy transplant Canada	https://www.cttcanada.org/	Collaborator
	Canadian Pediatric Brain Tumor Consortium (CPBTC)	Could not find	Collaborator
	SickKids - Garron Family Cancer Centre	https://www.sickkids.ca/en/care-services/centres/garron-family-cancer-centre/	Collaborator
	Helena's Hope - pathways to more kids surviving cancer	https://helenashope.com/	Collaborator
	Leucan association for children with cancer	https://www.leucan.qc.ca/en/	Collaborator
	Leukemia & Lymphoma society of Canada	https://www.bloodcancers.ca/	Collaborator
	LFSA - Li-Fraumeni syndrome association canada	https://www.lfsassociation.org/canada/	Collaborator
	PediatricCancer models and mechanisms network	https://pcmmnetwork.ca/	Collaborator
	POGO - Pediatric oncology group of Ontario	https://www.pogo.ca/	Collaborator
	Rare diseases models and mechanisms network	https://www.rare-diseases-catalyst-network.ca/	Collaborator
	RareKidsCan - MICYRN	https://www.micyrn.ca/posts/pedrdnetwork	Collaborator
	SickKids Research Institute	https://www.sickkids.ca/en/research/about-research-institute/	Collaborator
	U-link canada	https://u-link.care/	Collaborator
2022	Canadian Institutes of Health Research’s call for the Pediatric Cancer Consortium funding opportunity
	Candian Partnership Against Cancer (CPAC)
	Canadian Indigenous Research Network Against Cancer

## Sheet: Government of Canada’s Federal 
Date of the Search	Keyword used (from table 1)	Number of results	Name of Result	Search Link: https://ised-isde.canada.ca/cc/lgcy/fdrlCrpSrch.html
Feb 16th 2025	"Childhood Cancer"	3	Childhood Cancer Survivor Canada - Survivant d'un Cancer Pédiatrique Canada	https://childhoodcancersurvivor.org/
			Childhood Cancer Canada Foundation - Fondation canadienne du Cancer Chez l'enfant	https://www.childhoodcancer.ca/
			Canadian Lions Childhood Cancer Foundation	https://www.facebook.com/groups/canadianlionschildhoodcancerfoundation
Feb 16th 2025	"Pediatric Cancer"	0
Feb 16th 2025	"Pediatric"	12	Canadian Pediatric Cardiology Association	https://ccs.ca/canadian-pediatric-cardiology-association/
			Pediatric Chairs of Canada - Directeurs de pédiatrie du Canada	https://www.pediatricchairs.ca/
			Canadian pediatric endocrine group (CPEG) - Groupe Canadien d'endocrinologie pédiatrique (GCEP)	https://cpeg-gcep.net/fr
			Canadian Academy of Pediatric Dentistry	https://www.capd-acdp.org/
			The Canadian Pediatric Anesthesia Society	https://pediatricanesthesia.ca/
			Canadian Pediatric Thrombosis & Hemostasis Network	https://cpthn.ca/
			Brady's Foundation for Pediatric Palliative Care	https://www.bradysfoundation.ca/our-impact-mojave
			Canadian Association of Pediatric Experts in Skin	No Website
			World Society for Pediatric and Congenital Heart Surgery	https://wspchs.org/
			The Council of Canadian Pediatric Hematology/ Oncology Directors - Le Conseil Canadien des Directeurs de Programme d'Hematologie/ Oncologie Pediatrique	https://www.c17.ca/
			World federation of pediatric intensive and critical care societies	https://wfpiccs.org/
			Sloane's House Pediatric Recreation and Respite Care Centre Inc.	https://www.sloaneshouse.org/
Feb 16th 2025	"Pediatric oncology"	0
Feb 16th 2025	"Child cancer"	0
Feb 16th 2025	"Adolescent cancer"	0
Feb 16th 2025	"AYA"	3	Aya Afrika Foundation	https://ayaafrikafoundation.ca/
			Aya Education Fund	https://www.ayaeducationfund.com/
			AYA Can - Canadian Cancer Advocacy	https://ayacan.ca/
Feb 16th 2025	"Infant Cancer"	0
Feb 18th 2025	"Cancer chez l’enfant"	1	Childhood Cancer Canada Foundation - Fondation canadienne du Cancer Chez l'enfant	https://www.childhoodcancer.ca/
Feb 18th 2025	"Cancer pédiatrique"	1	Childhood Cancer Survivor Canada - Survivant d'un Cancer Pédiatrique Canada	https://childhoodcancersurvivor.org/
Feb 18th 2025	"Pédiatrique"	6	Canadian pediatric endocrine group (CPEG) - Groupe Canadien d'endocrinologie pédiatrique (GCEP)	https://cpeg-gcep.net/fr
			Canadian Academy of Pediatric Dentistry	https://www.capd-acdp.org/
			Canadian Association of Paediatric Surgeons - Association Canadienne de Chirurgie Pediatrique	https://www.caps.ca/
			Childhood Cancer Survivor Canada - Survivant d'un Cancer Pédiatrique Canada	https://childhoodcancersurvivor.org/
			Canadian Association of Child Neurology Corporation - Corporation de l'association canadienne de neurologie pediatrique	https://www.cnsf.org/cacn/about-cacn/
			The Council of Canadian Pediatric Hematology/ Oncology Directors - Le Conseil Canadien des Directeurs de Programme d'Hematologie/ Oncologie Pediatrique	https://www.c17.ca/
Feb 18th 2025	"Oncologie pédiatrique"	1	The Council of Canadian Pediatric Hematology/ Oncology Directors - Le Conseil Canadien des Directeurs de Programme d'Hematologie/ Oncologie Pediatrique	https://www.c17.ca/
Feb 18th 2025	"Cancer de l’enfant"	0
Feb 18th 2025	"Cancer de l’adolescent"	0
Feb 18th 2025	"AJA"	0
Feb 18th 2025	"Cancer du nourrisson"	0

## Sheet: Canada’s Business Registries
Date of the Search	Keyword used (from table 1)	Number of Results	Name of organization	Search link: https://canadasbusinessregistries.ca/search	comment
Feb 16th 2025	"Childhood Cancer"	0
Feb 16th 2025	"Pediatric cancer"	0
Feb 16th 2025	"Pediatric"	138	Mejri Pédiatre Inc.	No website	Doctor Inc
			J.C. Pédiatrie inc.	No website	Doctor Inc
			SPROUTING PEDIATRICS INC.	https://www.sproutingpediatrics.ca/resources-1
			PÉDIATRIE PLUS INC.	No website	Doctor Inc
			ELNA PEDIATRICS INC.	https://elnamedical.com/fr
			Pediatra Wurks Inc	No website	No website
			KIDSTART PEDIATRIC THERAPY INC	https://kidstartpediatrictherapy.com/
			WATERDOWN PEDIATRICS INC	https://www.waterdownpediatrics.com/
			DR BELKADI PÉDIATRE INC.	No website	Doctor Inc
			SANDRA WOODS PÉDIATRE INC.	No website	Doctor Inc
			Josée Chouinard pédiatre inc.	No website	Doctor Inc
			PEDIATRICS & ALLERGY INC.	No website
			SAMSOROUSH PEDIATRICS PROF. CORP.	No website
			PEDIATRIC ASSOCIATES INC.	https://www.pediatricassociates.com/about-us.html#ourmission
			ÉLISABETH BERNARD, PÉDIATRE INC.	No website	Doctor Inc
			PÉDIATRIE M&D INC.	No website
			ISABELLE BOUCHARD PÉDIATRE, INC.	No website	Doctor Inc
			CATHERINE DÉRY PÉDIATRE INC.	No website	Doctor Inc
			HAMID KHOUR PÉDIATRE INC.	No website	Doctor Inc
			CLARA POPA PÉDIATRE INC.	No website	Doctor Inc
			SUZANNE MALAAB PÉDIATRE INC.	No website	Doctor Inc
			KIDSTRUST PEDIATRICS INC.	https://www.kidstrust.ca/
			ÉRIC LAVOIE, PÉDIATRE INC.	No website	Doctor Inc
			SPECTRUM PEDIATRIC SERVICES INC.	https://www.spectrumyxe.ca/
			INFINITY PEDIATRICS INC.	https://infinitypediatrics.ca/
			Patrice Guay Pédiatre Inc.	No website	Doctor Inc
			PEDIATRIC FOUNDATIONS CORP.	https://www.pediatricfoundations.ca/
			DRE ANTAKI PÉDIATRE INC.	No website	Doctor Inc
			HALTON PEDIATRICS INC.	https://haltonpediatrics.com/
			RAPID ACCESS PEDIATRICS INC.	https://rapediatrics.com/
			NORMAND PETIT PÉDIATRE INC.	No website	Doctor Inc
			MILESTONES PEDIATRIC THERAPY INC.	https://milestoneclinic.com/
			PEDIATRIC URGENT CARE INC.	https://www.pediatricurgentcare.ca/
			PEDIATRIC CASE MANAGEMENT INC.	https://scsonline.ca/services/childrens-case-management/
			CANADIAN PEDIATRIC ASSOCIATES LTD.	No website
			DR ABBAS FADWA PÉDIATRE INC.	No website	Doctor Inc
			DRE LINE MARCHAND, PÉDIATRE INC.	No website	Doctor Inc
			DRE GENEVIÈVE ROY, PÉDIATRE INC.	No website	Doctor Inc
			QUICK CARE PEDIATRICS INC.	https://quickcare-pediatrics.com/
			TORONTO EAST PEDIATRICS INC.	No website	Doctor Inc
			L. D. L. PÉDIATRE INC.	No website
			SCOPE PEDIATRIC THERAPY SERVICES LTD.	https://www.scopepediatrictherapy.com/
			ABC PEDIATRIC THERAPIES INC.	https://www.abcpediatrictherapies.ca/
			GLOW PEDIATRIC DENTAL INC.	https://glowpediatricdentistry.ca/our-locations/abbotsford/
			HONEYBEE PEDIATRIC THERAPY INC.	https://honeybeetherapy.ca/
			SYMBIOSIS PEDIATRIC THERAPY INC.	https://symbiosispediatrictherapy.com/
			NORTH SHORE PEDIATRICS LTD.	No website	clinic
			FUNCTION FIRST PEDIATRICS INC.	No website	clinic
			DR LOUISE PERREAULT PÉDIATRE INC.	No website	Doctor Inc
			MISHRA PEDIATRICS PROFESSIONAL CORPORATION	No website	Doctor Inc
			GLENORA PEDIATRIC CLINIC LTD.	No website	clinic
			RED CANOE PEDIATRICS LTD.	https://www.redcanoepediatrics.com/
			PRESCHOOL PEDIATRICS INC.	https://healthplusmedical.ca/preschool-pediatrics/	clinic
			KIWI PEDIATRICS LTD.	https://www.kiwipediatricscalgary.com/	clinic
			TINY MIGHTY PEDIATRIC THERAPY INC.	https://tinymightyspeech.com/
			PINECONE PEDIATRICS CORPORATION	https://pineconepediatrics.ca/
			SAFARI PEDIATRICS INC.	No website
			PRINCE GEORGE PEDIATRIC DENTIST INC.	No website
			PRECISION PEDIATRICS INC.	https://www.precisionpaediatrics.com/
			HROSE PEDIATRICS INCORPORATED	No website	Doctor Inc
			ISLAND PEDIATRICS LIMITED	No website	clinic
			ASCEND PEDIATRICS LTD.	https://www.ascendpeds.com/
			DR JOCELYN LAVIGNE, PÉDIATRE INC.	No website	Doctor Inc
			ACADEMIC PEDIATRICS INCORPORATED	https://www.academicpedsjnl.net/
			CHOWDHURY PEDIATRICS INCORPORATED	No website	Doctor Inc
			CHUBBYDUCK PEDIATRICS INCORPORATED	No website
			ERKER PEDIATRICS INCORPORATED	No website	Doctor Inc
			LASKOWSKI PEDIATRICS INCORPORATED	No website	Doctor Inc
			ORCHID PEDIATRICS,ULC	https://orchidpediatrics.ca/
			RISING STEPS PEDIATRIC THERAPY LTD.	No website
			Play On Pediatric Therapy Inc.	https://playonpediatric.com/
			PÉDIATRIE MEB INC.	No website
			ROKBAND PEDIATRIC HEADSHAPE CLINICS INC.	https://www.rokbandclinics.ca/	clinic
			POWER TO EMPOWER PEDIATRIC THERAPY INC.	https://www.power2empower.ca/
			DR. ISAAC M. ELIAS PEDIATRICS CORPORATION	No website	Doctor Inc
			FELICIA TSENG PEDIATRIC PROFESSIONAL CORPORATION	No website	Doctor Inc
			DRE KIM-ANH NGUYEN, PÉDIATRE INC.	No website	Doctor Inc
			BEFORE DAWN PEDIATRIC SLEEP CONSULTING INC.	https://www.beforedawnsleep.ca/
			GOLDEN EARS PEDIATRICS HOLDINGS LTD.	https://www.goldenearsclinic.ca/	clinic
			DR. CHOI PEDIATRIC DENTAL CORPORATION	No website	Doctor Inc
			DR. RHEE PEDIATRIC DENTISTRY INC.	No website	Doctor Inc
			RESET PEDIATRIC LIFESTYLE MEDICINE INC.	https://www.resetpediatrics.com/
			Amélie-Ann Pellerin-Leblanc pédiatre inc.	No website	Doctor Inc
			MARIE-CHRISTINE FRÉCHETTE-DUVAL, PÉDIATRE INC.	No website	Doctor Inc
			DR. REGAN EBBESON, PEDIATRICS INC.	No website	Doctor Inc
			PDG PEDIATRIC DENTAL GROUP INC.	https://www.pdgdental.com/	clinic
			ALIGHT PEDIATRIC SERVICES INC.	No website	clinic
			THERAPLAY PEDIATRIC SERVICES INC.	https://www.theraplaypeds.com/
			REGINA PEDIATRIC P.C. INC.	No website	clinic
			SPECTA PEDIATRIC REHABILITATION CENTER LTD.	https://spectaprc.com/
			YORK PEDIATRIC THERAPY SERVICES INC.	https://www.yorkpaediatrics.com/
			NORTH BAY PEDIATRIC GROUP INC.	https://www.onekidsplace.ca/north-bay-pediatric-group/
			PEDIATRIC CRITICAL CARE ASSOCIATES INC.	No website
			PURPOSE PEDIATRIC THERAPY CORP.	https://purposepediatric.com/
			COULEE KIDS PEDIATRIC DENTISTRY LTD.	https://www.couleekids.com/
			LITTLE BUDDIES PEDIATRIC THERAPY INCORPORATED	https://littlebuddiespeds.ca/
			DR. ANDREW IRVINE PEDIATRICS CORP.	No website
			CHINOOK PEDIATRIC ASSOCIATES CORP.	No website	yellowpage
			J. HOLLAND PEDIATRICS INC.	No website	Doctor Inc
			ERIN QUIGLEY PEDIATRICS INC.	No website	Doctor Inc
			Pediatric Diagnostics International Incorporated	No website
			Everyday Heroes Pediatrics Inc.	https://www.ehkidshealth.com/
			STÉPHANIE METRAKOS PÉDIATRE INC.	No website	Doctor Inc
			Yohann Couture, pédiatre Inc.	No website	Doctor Inc
			PEDIATRIC PLUS INC.	https://pediatricplus.ca/
			BLÜM - Centre santé pelvienne, pédiatrie & périnatalité Inc.	https://blumsante.com/
			DR. D.C. AVRAM PEDIATRIC DENTISTRY PROF. CORP.	No website	Doctor Inc
			SENSE ABILITY PEDIATRIC OCCUPATIONAL THERAPY INC.	No website	clinic
			QUINTE PEDIATRICS AND ADOLESCENT MEDICINE INC.	https://qhcpaediatrics.com/
			DR. ELLA CHOI PEDIATRIC DENTAL CORP.	No website	Doctor Inc
			DREAMWORTHY PEDIATRIC SLEEP CONSULTING INC.	https://dreamworthysleeps.com/
			DR. J. COUTU PEDIATRIC DENTISTRY, INC.	No website	Doctor Inc
			CENTRE DE PÉDIATRIE HOSPITALIÈRE DE MONTRÉAL INC.	https://www.fondationstejustine.org/
			DR. SHANNON MUNSIE PEDIATRIC DENTAL CORPORATION	No website
			DREAM KIDS PEDIATRIC CENTER INC.	https://www.dreamkidsclinic.com/
			AA PEDIATRIC MEDICAL CLINIC INC	No website	clinic
			DR. ANDREW LYNK PEDIATRICS INCORPORATED	No website	Doctor Inc
			DR. MEGGIE SHANNON PEDIATRICS INC.	No website	Doctor Inc
			GROW FOR IT PEDIATRICS INC.	https://www.growhealth.ca/
			HEATHER DYMENT PEDIATRIC DENTISTRY INCORPORATED	No website
			ONTARIO PEDIATRIC ALLERGY RESEARCH CORPORATION	No website	clinic
			MILESTONES PEDIATRIC AND GENERAL DIAGNOSTIC IMAGING LTD.	https://www.milestonesdiagnostics.ca/services
			Shine Bright Pediatric Services, Ltd.	https://shine-bright.ca/
			Julie Laflamme pédiatre inc.	No website	Doctor Inc
			JUST FOR YOUR PEDIATRIC NURSING CARE INC.	https://yourpedsnurse.janeapp.com/locations/just-for-you-pediatric-nursing-care-inc/book?fbclid=IwZXh0bgNhZW0CMTEAAR1wfSIBxHjr2HtgB4pXQp2kT5cNmfTkOURwtBzeLmUIrwuLkJfKP4NjJSo_aem_oBsUxtqcawQ1dqglydC_WA
			J. M. PEDIATRIC DENTISTRY MANAGEMENT ASSOCIATES LTD.	No website
			DR. G BUREK PEDIATRIC EMERGENCY MEDICINE PROFESSIONAL CORPORATION	No website	Doctor Inc
			Purposeful Play Pediatrics Ltd.	https://www.purposefulplaypeds.com/
			PEDIATRIC CONSULTANTS ASSOCIATED CENTRAL ALBERTA INC.	No website	clinic
			EWA A. SZUDEK PEDIATRIC SERVICES LIMITED	No website	Doctor Inc
			Réseau des Professionnels de la Santé en Pédiatrie inc.	https://cps.ca/fr/
			WE PLAY SENSORY GYM & PEDIATRIC THERAPY CENTRE INC.	https://weplaykids.com/
			WOVEN BLESSINGS MATERNAL AND PEDIATRIC SERVICES INC.	https://www.wovenblessings.com/
			WeeCare Pediatric Home Health Care Inc.	https://www.weecarehealth.ca/
			DENTISTERIE PÉDIATRIQUE JAIME GREENSPOON INC.JAIME GREENSPOON PEDIATRIC DENTISTRY INC.	No website
			DR. PHILIP HEDREI, PÉDIATRE INC.DR. PHILIP HEDREI, PEDIATRICIAN INC.	No website
			Dr. Melanie Henderson Pediatric Endocrinology Services Inc.Services d'endocrinologie pédiatrique Dr Melanie Henderson Inc.	No website	Doctor Inc
			S. HAIDER, XING-CHANG WEI, U. AMENDY, V. MOORJANI, H. KAUR, S. BHANDAL AND D. KAURA PEDIATRIC RADIOLOGY PROFESSIONAL CORPORATION	No website
Feb 16th 2025	"pediatric oncology"	0
Feb 16th 2025	"child cancer"	0
Feb 16th 2025	"adolescent cancer"	0
Feb 16th 2025	"infant cancer"	0
Feb 19th 2025	"AYA"	97	Société d'investissement Aya Inc.Aya Holding Inc.	No website
			AYA SERVICES INC.	https://www.facebook.com/AyaServices/	Other field
			AYA CONTRACTING INC	No website	Other field
			Aya Khalaf Inc	No website	Other field
			AYA INC.	https://ayainc.net/	Other field
			AYA MULTISERVICES INC.	No website	Other field
			AYA KHENISSI INC.	No website	Other field
			Aya Solutions inc.	https://ayasolutions.net/	Other field
			Groupe AYA Inc.	https://www.aya-groupe.com/	Other field
			AYA EXPERTS INC	https://ayaexperts.com/	Other field
			AYA NOIX INC.	No website	Other field
			AYA COUNTERTOPS LTD.	No website	Other field
			AYA DESIGN INC.	https://ayadesignshop.com/?__cf_chl_tk=JVoA.dqjUphrWaUZOtvVos9MXes6dWOJwfy3bqWyg6w-1739990295-1.0.1.1-Aq_JYylrqaBHaY7JlyxDlaktPPw4xE7uDDiBtEZlOmY	Other field
			AYA NETTOYAGE INC.	No website	Other field
			Ayas Real Estate CorporationCorporation immobilière Ayas	No website	Other field
			CONSULTATION AYAA INC.AYAA CONSULTING INC.	https://ayaconsultingfirm.com/	Other field
			AYA DYNASTY INC.	No website	Other field
			Aya Fitness Inc.	https://ayafitness.com/	Other field
			DR. AYA CONSTANTINI INC.	No website	Doctor Inc
			AYA HOLDINGS LTD.	No website	Other field
			AYA LOGISTICS LIMITED	https://www.truckdriver.com/trucking-company-directory/ON/ETOBICOKE/AYA-LOGISTICS-LIMITED/3955491	Other field
			AYA TRADERS LTD.	No website	Other field
			AYA HEALTH TECHNOLOGIES INC	https://ayacare.com/	Other field
			AYA MANAGEMENT CORP.	No website	Other field
			AYA ELECTRIC INC.	No website	Other field
			AYA FASHION INC.	No website	Other field
			AYA FINANCIAL INC.	https://ayafinancial.com/	Other field
			AYA NURSING INC.	No website
			AYA (USA) HOLDINGS, INC.	No website	Other field
			AYA ADMIN INC.	No website	Other field
			GESTIONS IMMOBILIÈRES AYA INC.	No website	Other field
			AYA INVESTMENTS CORPORATION	No website	Other field
			AYA RENO INC.	No website	Other field
			AYA SAMY TRANSPORT INC.	https://www.dnb.com/business-directory/company-profiles.aya_samy_transport_inc.1fdda92d0e8d9dbe539b88ddd2a9aed9.html	Other field
			AYA SERVICES SANTÉ INC.	No website	Other field
			Construction Aya 92 Inc.	https://www.alignable.com/montreal-qc/aya-construction-92-inc	Other field
			Mon univers AYA inc.	https://latifa-bendjenni.myshopify.com/	Other field
			AYA HOMES INC.	No website	Other field
			AYA HOLDINGS LIMITED	No website	Other field
			AYA MATTRESS INC.	https://ayamattress.com/	Other field
			AYA DEVELOPMENTS INC.	No website	Other field
			AYA MEDICAL INC.	https://www.ayamedical.com/
			AYA ENTERPRISES INC.	No website	Other field
			AYA CANADA INC.	https://ayacan.ca/
			Les Immeubles AYA Inc.	No website	Other field
			AYA BARBER & STYLISTS INC.	https://ayabarberstylists.wixsite.com/ayabarber	Other field
			TRANSPORT AYA 2017 INC.	No website	Other field
			Aya Gold & Silver Inc.Aya Or & Argent Inc.	https://ayagoldsilver.com/	Other field
			Aya Payments Incorporated	https://ayacare.com/
			Bos Aya Transport Général Inc.	https://b2bhint.com/fr/company/ca-qc/bos-aya-transport-general-inc--1176014828	Other field
			AYA LAW PROFESSIONAL CORPORATION	https://www.ayalawpc.com/	Other field
			TAXI SAJA ET AYA INC.	No website	Other field
			AH AYA GOH CORPORATION	https://ahayagoh.com/	Other field
			AYA KITCHEN GALLERY INC.	https://www.ayakitchengallery.com/	Other field
			AYA & ASSOCIATES PROFESSIONAL CORPORATION	No website	Other field
			AYA'S AUTO SERVICE INC.	No website	Other field
			les entreprises AYA pro inc.	https://lesentreprisesayapro.ca/	Other field
			NAJIB AYAS M.D. INCORPORATED	https://ubccriticalcaremedicine.ca/faculty/dr-najib-ayas/	Doctor Inc
			TIM AYAS PROFESSIONAL CORPORATION	https://www.edgewoodhealthnetwork.com/team-members/dr-tim-ayas/	Other field
			AYA'S AUTO SALE INC.	https://www.ayasautosales.ca/	Other field
			AYA TRADING COMPANY LTD.	https://ayatrade.co/	Other field
			ALI&AYA LTD.	No website	Other field
			AYA BRAND CONSULTING LIMITED	No website	Other field
			AYA TRUCKING LTD.	https://www.dnb.com/business-directory/company-profiles.aya_trucking_ltd.9cf05baeab858d260332c0f886bbb264.html	Other field
			AYA WHOLESALE LTD.	https://www.faire.com/en-ca/brand/b_ezba7hs7	Other field
			AYA CONTRACTING LTD.	No website	Other field
			AYA RESOURCES LTD.	no website	Other field
			AYA KITCHENS AND BATHS LTD.	https://www.ayakitchens.com/	Other field
			AYA'S DRY CLEANING & ALTERATIONS INC.	https://ayasdrycleaning.ca/	Other field
			AYA K. IMMIGRATION SERVICES INC.	https://ayak.ca/	Other field
			POURVOIRIE AYA PE WA (1998) INC.	https://www.ayapewa.com/	Other field
			AYA DESIGN IN STYLE CORP.	https://www.ayadesigninstyle.ca/	Other field
			AYA KITCHENS OF VANCOUVER LTD.	http://burnabyboardoftrade.chambermaster.com/list/member/aya-kitchens-of-vancouver-ltd-7573	Other field
			AYA MEDICAL SYSTEMS INC	No website
			AYA KITCHENS OF ORANGEVILLE LTD.	https://www.ayaorangeville.com/	Other field
			JB - AYA Financial Inc.	No website	Other field
			AYA Group Inc.	https://ayagroup.com/?srsltid=AfmBOoqU0pHJ9Lo4PisdqvSkslUE-CVV8wbuBA70mIF-DdX2SlQ0mmS7	Other field
			AYA CAN HOLD CORP.	No website	Other field
			AYA CHANGMA HOLDINGS LTD.	No website	Other field
			Ayaa Building Solutions Inc.	https://www.ayaa.ca/	Other field
			DR. AYA ELSAHARTY MEDICINE PROFESSIONAL CORPORATION	https://anesthesia.healthsci.mcmaster.ca/contact/	Doctor Inc
			DR. AYA BENNAGI DENTISTRY PROFESSIONAL CORPORATION	No website	Doctor Inc
			AYA KITCHENS OF WINNIPEG LTD.	https://www.ayawinnipeg.com/	Other field
			AYA BENNAGI PROFESSIONAL DENTAL CORPORATION	No website	Doctor Inc
			AH AYA GOH HAISLA GENERAL PARTNER INC.	No website	Other field
			AYA KITCHEN DESIGNS PETERBOROUGH INC.	https://www.ayakitchens.com/company/locations/peterborough.html	Other field
			AYA SUZUKI MEDICINE PROFESSIONAL CORPORATION	https://register.cpso.on.ca/physician-info/?cpsonum=81016	Doctor Inc
			AYAS TECHNOLOGY CONSULTING INC	https://ca.linkedin.com/in/ayas-technology-consulting-inc-3a6268262	Other field
			Ah Aya Goh Corporation	https://ahayagoh.com/	Other field
			Ah Aya Goh Holdings Inc.	https://ahayagoh.com/	Other field
			AYA Space Training & Wellness Inc.	No website	Other field
			Aya General Contractor Inc.	No website	Other field
			AYA Capital Holdings Ltd.	No website	Other field
			AYA for General Contracting Corp.	No website	Other field
			DR. AYA BENNAGI DENTISTRY PROFESSIONAL CORP.	No website	Doctor Inc
			Ji Aya Nu Settlement Services Ltd.	https://www.canadacompanyregistry.com/companies/ji-aya-nu-settlement-services-ltd/	Other field
			Aya Wali Abbas Dental Hygiene Professional Corporation	No website	Doctor Inc
Feb 19th 2025	"Cancer chez l'enfant"	0
Feb 19th 2025	"Cancer pédiatrique"	0
Feb 19th 2025	"Oncologie Pédiatrique"	0
Feb 19th 2025	"Cancer de l'enfant"	0
Feb 19th 2025	"cancer de l'adolescence"	0
Feb 19th 2025	"AJA"	50	AJA INC.	https://www.linkedin.com/company/aja-inc	Other field
			Entreprise aja inc.	https://www.trouverunentrepreneur.com/profile/marieville/entreprise-aja-inc	Other field
			AJA IMMOBILIER INC.	https://www.ajaimmobilier.com/	Other field
			INVESTISSEMENTS AJAS INC.	No website	Other field
			GESTION AJAA INC.	https://b2bhint.com/fr/company/ca-qc/gestion-ajaa-inc--1179043808#google_vignette	Other field
			AJAS INC.	No website	Other field
			AJA HEALTH INC.	No website	Other field
			AJA TECHNOLOGY INC.	No website	Other field
			AJA LABS INC.	https://ajalabs.ca/	Other field
			AJA ENTERTAINMENT INC.	https://ajaentertainment.ca/	Other field
			AJA INVESTMENTS INC.	No website	Other field
			AJA MARKET INC.	https://ottawa-on.findstorenearme.ca/aja-market-inc/	Other field
			AJAA INVESTMENT CORPORATION	No website	Other field
			AJA MEDIA CORP.	No website	Other field
			AJA HOLDINGS INC.	No website	Other field
			AJA CONTRACTING INC.	No website	Other field
			GESTION IMMOBILIÈRE AJAA INC.	https://gestionajax.ca/contact-gestion-immobiliere/	Other field
			AJAE CONSULTING LTD.	https://www.ajae.ca/	Other field
			AJA VENTURES INC.	https://www.psychedelicfinance.com/company/aja-ventures	Other field
			AJA INTERNATIONAL LTD.	https://www.ajaint.com/	Other field
			AJA INVESTMENTS LTD.	No website	Other field
			AJA INVESTMENTS INC.	No website	Other field
			AJA CONTROLS LTD.	No website	Other field
			AJA CONSTRUCTION LTD.	https://ajacg.net/	Other field
			AJA RESOURCES INC.	No website	Other field
			AJA'S PROPERTY MANAGEMENT INC.	No website	Other field
			AJA CONSULTING SERVICES INC.	https://ajacs.in/	Other field
			AJA DESIGN BUILD INC.	No website	Other field
			AJA GENERAL TRADING INC.	No website	Other field
			AJA DREAMS HOLDINGS INC.	No website	Other field
			AJA CHAHAL TRUCKING LTD.	https://safer.fmcsa.dot.gov/query.asp?searchtype=ANY&query_type=queryCarrierSnapshot&query_param=USDOT&query_string=2012778	Other field
			AJA LOUDEN STUDIOS LTD.	https://www.ajalouden.com/	Other field
			AJA HOLDINGS 2013 INC.	No website	Other field
			AJA TAN ENTERPRISES LTD.	https://www.dnb.com/business-directory/company-profiles.aja_tan_enterprises_ltd.a5d62535bc52b2aaadb1d7f776e55659.html	Other field
			AJA IMMIGRATION CONSULTANTS INC.	http://ajaimmigration.com/	Other field
			AJA ENTERPRISES INC.	https://ajaenterprisesinc.ca/	Other field
			AJA DEVELOPMENTS INC.	No website	Other field
			AJA LEASING LTD.	No website	Other field
			AJA BEAUTY CARE FUSIONS INC.	No website	Other field
			AJA REAL PROPERTY HOLDINGS INC.	No website	Other field
			AJAS Renovation Inc.	No website	Other field
			AJA Property Maintenance and Landscaping Ltd.	https://ajapropertymaintenance.ca/	Other field
			AJA HEALTH AND WELLNESS INC.	https://ajahw.com/	Other field
			AJA IT Services Inc.	No website	Other field
			AJA GROWTH CAPITAL FUND SERIES I. LIMITED PARTNERSHIP	No website	Other field
			Aja Support Services Ltd.	No website	Other field
			AJA CREDIT AND FINANCIAL CONSULTING INC.	No website	Other field
			Aja Chandigarh fine dine & bar Inc.	https://www.tripadvisor.ca/Restaurant_Review-g297596-d7282045-Reviews-AJA-Chandigarh.html	Other field
			AJA AVIATION EMPLOYMENT AGENCY INC.	https://www.canadacompanyregistry.com/companies/aja-aviation-employment-agency-inc/	Other field
			Aja SkyBlue Better Living Ltd.	No website	Other field
Feb 19th 2025	"Cancer du nourrisson"	0
Feb 19th 2025	"Pédiatrique"	13	CENTRE PÉDIATRIQUE LUMI INC.	https://www.centrelumi.com/
			Dentisterie Pédiatrique des Laurentides inc.	https://www.dentisteriepediatrique.ca/
			Anda Gauléa - Ergothérapie pédiatrique Inc.	https://www.indexsante.ca/ergotherapeutes/outaouais/18071/anda-gaulea-ergotherapie-pediatrique.php	Doctor Inc
			Clinique pédiatrique Petit trot inc.	https://cliniquepediatriquepetittrot.com/
			Stéphanie Claveau dentiste pédiatrique inc.	https://cdpds.ca/equipe-dentiste-pediatrique-montreal/#:~:text=Dre%20St%C3%A9phanie%20Claveau%2C%20dentiste%20p%C3%A9diatrique&text=Elle%20obtient%20son%20dipl%C3%B4me%20d'%C3%A9tudes%20sup%C3%A9rieures%20et%20sa%20ma%C3%AEtrise,des%20chirurgiens%20dentistes%20du%20Canada.	Doctor Inc
			Centre pédiatrique Le Saule inc.	https://opengovca.com/quebec-business?city=mascouche	clinic
			Eugénie Caron Paré Dentiste Pédiatrique Inc.	No website	Doctor Inc
			Julie Mi Nguyen Dentiste Pédiatrique Inc.	No website	Doctor Inc
			CLINIQUE DENTAIRE PÉDIATRIQUE DE SALABERRY INC.	https://cdpds.ca/
			CENTRE DENTAIRE PÉDIATRIQUE ET PROSTHODONTIQUE DE MONTRÉAL INC.	https://www.cdppm.com/
			SERVICE DE DENTISTERIE PÉDIATRIQUE DE MONTRÉAL SDPM INC.	https://dentistdirector.com/listing/service-de-dentisterie-pediatrique-de-montreal-sdpm/	clinic
			DENTISTERIE PÉDIATRIQUE JAIME GREENSPOON INC.JAIME GREENSPOON PEDIATRIC DENTISTRY INC.	No website	Doctor Inc
			Dr. Melanie Henderson Pediatric Endocrinology Services Inc. - Services d'endocrinologie pédiatrique Dr Melanie Henderson Inc.	https://www.chusj.org/Biography?id=bafe6470-e632-4e2f-bb6e-9a9937d7cc97&lang=en	Doctor Inc

## Sheet: Gov of Canada's list of chariti
Date of the Search	Keyword used (from table 1)	Number of results	Name of Organization	Search link: https://apps.cra-arc.gc.ca/ebci/hacc/srch/pub/dsplyBscSrch?request_locale=en	Location	Comment
Feb 18th 2025	"Childhood cancer"	5	Candlelighters' childhood cancer support group	https://www.manitobacandlelighters.org/	Winnipeg, MB
			Childhood cancer canada foundation - fondation canadienne du cancer chez l'enfant	https://www.childhoodcancer.ca/	Toronto, ON
			Childcan the childhood cancer research association	https://childcan.com/	London, ON
			WALKATHON FOR KIDS WITH CANCER SOCIETY	WWW.WALK-A-THON.CA	Rchmond,BC
			Childhood cancer family support society	https://ccfsupport.com/	White Rock, BC
Feb 18th 2025	"Pediatric Cancer"	2	Pediatric Cancers Survivorship Society of BC	http://www.pcssbc.com/	Vancouver, BC	Webiste does not work.
			Sophia Smiles Pediatric Cancer Foundation	https://www.sophiasmiles.org/	Lower Sackville, NS
Feb 18th 2025	"Pediatric"	12	Brady's Foundation for Pediatric Palliative Care	https://www.bradysfoundation.ca/	Calgary, AB
			Evan Ty Jenkins Pediatric Research Foundation	https://www.treasurelife.ca/	Beaumont, AB
			Pediatric Research Foundation - Fondation de la recherche pediatrique	https://fondationrecherchepediatrique.ca/	Montreal, QC
			Global Pediatric Endocrinology and Diabetes Association	https://www.globalpedendo.org/	Vancouver, BC
			Minnie's Hope Social Pediatric Center - Le centre de pediatrie sociale minnie's hope	https://minnieshope.org/	Whapmagoostui, QC
			New Brunswick Social Pedatrics	https://www.nbsocialpediatrics.com/	Saint John, NB
			Pediatric Cancers Survivorship Society of BC	http://www.pcssbc.com/	Vancouver, BC	Website does not work.
			Pediatric Oncology family center of manitoba INC.	https://www.rmhcmanitoba.org/	Winnipeg, MB
			Pediatric Oncology group of ontario	https://www.pogo.ca/	Toronto, ON
			Sloane's house pediatric recreation and respite care centre INC.	https://www.sloaneshouse.org/	Bowmanville, ON
			Sophia Smiles Pediatric Cancer Foundation	https://www.sophiasmiles.org/	Lower Sackville, NS
			Saskatoon Fire fighters pediatric fund	https://saskatoonfirefighters.com/pediactric-fund	Saskatoon, SK
Feb 18th 2025	"Pediatric Oncology"	2	Pediatric Oncology family center of manitoba INC.	https://www.rmhcmanitoba.org/	Winnipeg, MB
			Pediatric Oncology group of ontario	https://www.pogo.ca/	Toronto, ON
Feb 18th 2025	"Child cancer"	7	Candlelighters Simcoe-Parents of children with cancer	https://www.candlelighterssimcoe.ca/	Barrie, ON
			Candlelighters' childhood cancer support group	https://www.manitobacandlelighters.org/	Winnipeg, MB
			Childhood cancer canada foundation - fondation canadienne du cancer chez l'enfant	https://www.childhoodcancer.ca/	Toronto, ON
			Childcan the childhood cancer research association	https://childcan.com/	London, ON
			Childhood cancer family support society	https://ccfsupport.com/	White Rock, BC
			northern ontario families of children with cancer	https://nofcc.ca/	Sudbury, ON
			Ontario Parents Advocating for children with cancer	https://www.opacc.org/	Barrie, ON
Feb 18th 2025	"Adolescent Cancer"	0
Feb 21st 2025	"Infant Cancer"	0
Feb 21st 2025	"AYA"	133	L'APOGEE	https://www.lapogee.ca/	Gatineau, QC	other field
			Al Rayan Islamic Centre	https://www.alrayanislamiccentre.org/	Courice, ON	other field
			Al-Hedaya Islamic Centre of Northeast Calgary	https://alhedayacentre.ca/	Calgary, AB	other field
			Al-Hidaayah Centre	https://alhidayahcenter.com/	Edmonton, AB	other field
			Aldea Maya Assistance for Mayan Families Society	https://www.canadahelps.org/en/charities/aldea-maya-assistance-for-mayan-families-society/	Qualicium Beach, BC	other field
			All World Gayatri Pariwar	https://www.gpedmonton.org/	Edmonton, AB	other field
			Anspayaxw: Pierce Memorial (NM) Pastoral Charge	https://www.dnb.com/business-directory/company-profiles.anspayaxw:_pierce_memorial_(nm)_pastoral_charge.7b7aa56baa73736e4a63ff67e89c7fb5.html	Kispoix, BC	other field
			Association pour les personnes ayant une déficience intellectuelle du suroit (APDIS)	https://www.apdis.ca/	Salaberry-de-valleyfield, QC	other field
			Association MAYA-MA	https://my.charitableimpact.com/charities/association-maya-ma	Ottawa, ON	other field
			Aya Education Fund	https://www.ayaeducationfund.com/	north vancouver, BC	other field
			ACTIVE LIVING ALLIANCE FOR CANADIANS WITH A DISABILITY ALLIANCE DE VIE ACTIVE POUR LES CANADIENS/CANADIENNES AYANT UN HANDICAP	https://ala.ca/	St. Catharines, ON	other field
			ANSPAYAXW SCHOOL SOCIETY	https://app.riipen.com/companies/3VoMgKzD	Kispoix, BC	other field
			ASSOCIATION FRANCOPHONE DE PARENTS D'ENFANTS DYSLEXIQUES OU AYANT TOUT AUTRE TROUBLE D'APPRENTISSAGE (AFPED+)	https://www.afped.ca/	Orleans, ON	other field
			AYA Can - Canadian Cancer Advocacy	https://ayacan.ca/	Winnipeg, MB
			Bhagwan Shree Lakshmi Narayan Dham	no website	Brampton, ON	other field
			Bnos Chaya	https://my.charitableimpact.com/charities/bnos-chaya	North york, ON	other field
			Bochasanwasi Shri Akshar Purushottam Swaminarayan Sanstha Inc.	no website	Toronto, ON	other field
			BAIS CHAYA MUSHKAH SCHOOL FOR GIRLS	https://www.jewishtoronto.com/directory/bais-chaya-mushka-elementary-school	North york, ON	other field
			BAYANIHAN CULTURAL AND HOUSING SOCIETY	https://www.bayanihan.ca/	victoria, BC	other field
			BHAI GHANAYA INTERNATIONAL CHARITABLE SOCIETY	https://www.canadahelps.org/en/charities/bhai-ghanaya-international-charitable-society/	surrey, BC	other field
			BOCHASANWASI SHRI AKSHAR PURUSHOTTAM SWAMINARAYAN SANSTHA C HARITABLE PROPERTIES INC	https://www.charitydata.ca/charity/bochasanwasi-shri-akshar-purushottam-swaminarayan-sanstha-charitable-properties-inc/868980319RR0001/	Toronto, ON	other field
			BOCHASANWASI SHRI AKSHAR PURUSHOTTAM SWAMINARAYAN SANSTHA CHARITIES INC.	https://www.charitydata.ca/charity/bochasanwasi-shri-akshar-purushottam-swaminarayan-sanstha-charitable-properties-inc/868980319RR0001/	Toronto, ON	other field
			BOCHASANWASI SHRI AKSHAR PURUSHOTTAM SWAMINARAYAN SANSTHA F OUNDATION INC	no website	Toronto, ON	other field
			BUDDHIST MAHAYANA ZENGONG ASSOCIATION OF EDMONTON	https://my.charitableimpact.com/charities/buddhist-mahayana-zengong-association-of-edmonton	Edmonton, AB	other field
			Canada Sabari Malai Ayyappan Alayam	no website	scarborough, ON	other field
			Canadian Friends of Fundamaya Association	https://www.fundamayacanada.ca/	Maple ridge, BC	other field
			Canadian Himalayan Association for Innovation	https://chai-international.org/	Vancouver, BC	other field
			Canoe Kayak Canada	https://canoekayak.ca/	Ottawa, ON	other field
			Chandramouleeshwara Shivaalayam	no website	scarborough, ON	other field
			Chinmaya Mission Calgary Centre	https://chinmayacalgary.org/	Calgary, AB	other field
			Chinmaya Mission London	https://chinmayalondon.org/	London, ON	other field
			Chinmaya Mission Niagara	https://www.chinmayaniagara.com/	niagara falls, on	other field
			CANADIAN FRIENDS OF MAYANEI HAYESHUA	https://www.charitydata.ca/charity/canadian-friends-of-mayanei-hayeshua/702342718RR0001/	Toronto, ON
			CANOT KAYAK QUÉBEC	https://canot-kayak.qc.ca/	Montreal, QC	other field
			CHAYA MUSHKA SEMINARY - BEN WEIDER EDUCATIONAL CENTRE - CHABAD SEMINARY	https://www.chayamushkaseminary.com/	Montreal, QC	other field
			CHINMAYA MISSION (HALTON REGION)	https://www.chinmayahalton.ca/	hamilton, ON	other field
			CHINMAYA MISSION TORONTO	http://chinmayamissiontoronto.com/	Brampton, ON	other field
			CHINMAYA MISSION-VANCOUVER	https://chinmayavancouver.org/	Vancouver, BC	other field
			CONGREGATION GRUEN OHR SOMAYACH / GRUEN OHR SOMAYACH CONGREGATION	https://www.canadahelps.org/en/charities/congregation-gruen-ohr-somayach-gruen-ohr-somayach-congreg/	Montreal, QC	other field
			Debre Tsige St. George Tigrayan Orthodox Tewahedo Church in Edmonton	https://www.canadahelps.org/en/charities/debre-tsige-st-george-tigrayan-orthodox-tewahedo-church-in-edmonton/	Edmonton, AB	other field
			Dhammakaya International Meditation Society of B.C	https://www.dmc.tv/	abbotsford, BC	other field
			DAYA COUNSELLING CENTRE	https://www.dayacounselling.on.ca/	London, ON	other field
			DAYAL FOUNDATION	https://www.charitydata.ca/charity/dayal-foundation/854264926RR0001/	markham, ON	other field
			DEBRE SELAM ST. MICHAEL TIGRAYAN ORTHODOX TEWAHEDO CHURCH	https://my.charitableimpact.com/charities/debre-selam-st-michael-tigrayan-orthodox-tewahedo-church	Toronto, ON	other field
			Esmail Safana Farzana Fayaz Bharwani Foundation	https://www.charitydata.ca/charity/esmail-safana-farzana-fayaz-bharwani-foundation/820585891RR0001/	Calgary, AB	other field
			EKAL VIDYALAYA FOUNDATION OF CANADA	https://ekal.ca/	mississauga, ON	other field
			Finote Selam St. Uriel Tigrayan Orthodox Tewahdo Church of Calgary	https://ckc.calgaryfoundation.org/profile/finote-selam-st-uriel-ethiopian-orthodox-tewahedo-church-of-calgary/	Calgary, AB	other field
			Fondation Alaya Alaya Foundation	https://fondationalaya.org/en/	saint-lambert, QC	other field
			Fondation Dania Kayali	https://www.fondationdaniakayali.ca/en/	laval, QC	other field
			Friendship in the Himalayas Foundation	https://www.friendsofhimalaya.org/	north vancouver, BC	other field
			FRIENDS OF MAYANOT CANADA	https://mayanot.edu/campaigns/canada/	maple, on	other field
			G A P I GROUPE D'AIDE AUX PERSONNES IMPULSIVES (AYANT DES COMPORTEMENTS VIOLENTS)	https://www.legapi.com/	quebec, QC	other field
			Gayatri Pariwar Winnipeg Inc	https://www.canadahelps.org/en/charities/gayatri-pariwar-winnipeg-inc/	Winnipeg, MB	other field
			Gayatri Pariwar-Western Ontario Canada	https://www.gpwo.org/	mount hope, on	other field
			GADEN CHOLING MAHAYANA BUDDHIST MEDITATION CENTRE	https://www.gadencholingtoronto.com/	Toronto, ON	other field
			GAYATRI PARIWAR-YUGNIRMAN CANADA	http://www.gptoronto.net/	mississauga, ON	other field
			Haahuupayak Society	https://www.charitydata.ca/charity/haahuupayak-society/107460446RR0001/	port alberni, BC	other field
			Hayastan Foundation Toronto Inc.	https://hayastancare.ca/	North york, ON	other field
			Himalayan Life Canada	https://himalayanlife.com/	north vancouver, BC	other field
			HAYASTAN FOUNDATION CANADA INC./FONDATION HAYASTAN CANADA INC.	https://www.hayastanfoundationcanada.com/	st.laurent, QC	other field
			HIMALAYA FOUNDATION	http://www.himalayafoundation.org/	richmond, BC	other field
			HINDU SWAYAMSEVAK SANGH	https://www.hsscanada.org/	Brampton, ON	other field
			International Swaminarayan Satsang Organisation (Canada)	https://swaminarayan.info/mandirs/canada	North york, ON	other field
			nternational Swaminarayan Satsang Organization of Edmonton	http://edmonton.swaminarayan.in/	Edmonton, AB	other field
			International Swaminarayan Satsang Organization of Saskatchewan Inc.	https://www.canadahelps.org/fr/organismesdebienfaisance/international-swaminarayan-satsang-organization-of-saskatchewan-inc/impact/view/	regina, SK	other field
			International Swaminarayan Satsang Organization of Saskatoon Incorporated	https://swaminarayan.info/	Saskatoon, SK	other field
			INAYA Foundation Canada	https://www.inayafoundation.com/	anola, MB	other field
			INTERNATIONAL SWAMINARAYAN SATSANG (ONTARIO)	https://causes.benevity.org/causes/124-890632847RR0001?lang=en	scarborough, ON	other field
			Katpaka Vinayagar Hindu Temple, Brampton	https://katpakavinayagar.com/new/	Brampton, ON	other field
			KABABAYAN COMMUNITY SERVICE CENTRE INC	https://www.kababayan.org/	Toronto, ON	other field
			KALAYAAN CULTURAL COMMUNITY CENTRE	https://kalayaancentre.ca/	mississauga, ON	other field
			L'ASSOCIATION POUR ENFANTS AYANT DES TROUBLES D'APPRENTISSAGE (CHAPITRE DE L'OUTAOUAIS)	http://www.qgetaoutaouais.gc.ca/	Gatineau, QC	other field
			LA FONDATION FABRIQUE DE SAYABEC (MAURICE FOURNIER)	https://www.canadahelps.org/fr/organismesdebienfaisance/la-fondation-fabrique-de-sayabec-maurice-fournier/	saybec, QC	other field
			LA MAISON DES JEUNES «LES MAYAIS»	https://steemelie.ca/fr/repertoire/1396/maison-des-jeunes-les-mayais-	ste-emelie-de-l'energie, QC	other field
			LA MAISON DES JEUNES DE SAYABEC	https://www.lamatapedia.ca/maison-des-jeunes-de-sayabec	saybec, QC	other field
			LE MURMURE, GROUPE D'ENTRAIDE DE PERSONNES AYANT OU AYANT EU UN PROBLÈME DE SANTÉ MENTALE	https://www.lemurmure.org/le-murmure/	beauceville, QC	other field
			LE TRAIT D'UNION, GROUPE D'ENTRAIDE POUR PERSONNES AYANT DESTROUBLES DE SANTÉ MENTALE	https://traitdunionmontmagny.com/	montmagny, QC	other field
			LEVON-PEROUZ BABAYAN FOUNDATION	https://www.canadahelps.org/en/charities/levon-perouz-babayan-foundation/	mississauga, ON	other field
			Maayanos Torah	https://mycharityfund.ca/charity/50091/maayanos-torah	Toronto, ON	other field
			Maha Lakshmi Narayan Mandir Association	https://mycharityfund.ca/charity/113653/maha-lakshmi-narayan-mandir-association	Brampton, ON	other field
			Malayalee Christian Assembly - Hamilton	https://www.mcahamilton.ca/	hamilton, ON	other field
			Maranatha Malayalam Pentecostal Church	no website	oshawa, ON	other field
			Mayabel Movement International	https://mayabelmovement.org/	scarborough, ON	other field
			MANAWMAYA THERAVADA BUDDHIST SOCIETY	http://www.mtbscanada.org/	surrey, BC	other field
			Narayani Amma Peedam Foundation	no website	scarborough, ON	other field
			Naya Jeewan Church	https://nayajeevanchurch.com/	surrey, BC	other field
			Northern Alberta Malayalee Hindu Association (Edmonton)	namahacanada.com	Edmonton, AB	other field
			NARAYAN DAS EDUCATIONAL SOCIETY	https://www.canadahelps.org/en/charities/narayan-das-educational-society/	Calgary, AB	other field
			Ohr Chaya Charitable Organization	https://www.ohrchaya.com/	thornhill, ON	other field
			OM NAMO NARAYANI AMMA'S CHARITABLE FOUNDATION	https://ngobase.org/profile/332556	Brampton, ON	other field
			OPASKWAYAK EDUCATIONAL AUTHORITY INC	no website	opaskwayak, MB	other field
			PAROISSE GAYATRI - NOUVELLES FRONTIETES, MONTREAL	no website	st.laurent, QC	other field
			Réseau d'intervention auprès des personnes ayant subi la violence organisée (RIVO)	www.rivo-resilience.org	Montreal, QC	other field
			Raya Development Foundation	https://rdacanada.org/	oakville, ON	other field
			Sacred Heart Knanaya Catholic Church, London	https://knanayaca.org/shl/	London, ON	other field
			Sampradaya Dance Academy	SAMPRADAYA.CA	mississauga, ON	other field
			Shiv Alayam Canada	no website	etobicoke, ON	other field
			Shree Swaminarayan Agyna Upasana Satsang Mandal Canada Inc	no website	North york, ON	other field
			Shree Swaminarayan Gurukul Canada	gurukulcanada.org	hamilton, ON	other field
			Shree Swaminarayan Mandir Loyadham Canada	https://www.canadahelps.org/en/charities/shree-swaminarayan-mandir-loyadham-canada/	Toronto, ON	other field
			Sri Selvavinayagar Temple of Canada	no website	Toronto, ON	other field
			Srinarayanathas Foundation	https://www.srinarayanathasfoundation.com/	markham, ON	other field
			St. Mary's Knanaya Catholic Parish, Toronto	https://knanayaca.org/ch_list.php?id=c2FCVXE1MFlDZDNMWmpDUmhoa0J1dz09&name=St.%20Mary%27s%20Knanaya%20Catholic%20Parish&location=Toronto-ON	etobicoke, ON	other field
			SAIRAH SERVICE D'AUTONOMISATION, D'INTÉGRATION ET DE RÉADAPTATION AUX ADULTES AYANT UN HANDICAP INC.	SAIRAHOSBL.WORDPRESS.COM	quebec, QC	other field
			SAMPRADAYA DANCE CREATIONS	SAMPRADAYA.CA	mississauga, ON	other field
			SAYAL CHARITABLE FOUNDATION	https://www.sayalfoundation.com/	thornhill, ON	other field
			SHRI SWAMINARAYAN SIDDHANT SAJEEVAN MANDAL, CANADA	no website	scarborough, ON	other field
			SILAYAN FILIPINO COMMUNITY CENTRE	WWW.SILAYAN.CA	Toronto, ON	other field
			SMVS Swaminarayan Sanstha, Inc.	www.smvs.org	North york, ON	other field
			SRI VARASITHTHIVINAAYAGAR HINDU TEMPLE OF TORONTO	https://www.vinaayagar.com/	scarborough, ON	other field
			ST THOMAS KNANAYA SYRIAN ORTHODOX CHURCH	no website	Edmonton, AB	other field
			ST. IGNATIOUS KNANAYA JACOBITE CHURCH TORONTO	KNANAYACHURCHTORONTO.COM	mississauga, ON	other field
			SWAMINARAYAN MANDIR VASNA SANSTHA (SMVS) CANADA	https://smvs.org/	North york, ON	other field
			The Akshaya Patra Foundation Canada	https://www.akshayapatra.org/about-us?gad_source=1&gclid=CjwKCAiA5eC9BhAuEiwA3CKwQqpIw4SruDaW0cIluaZrBk30u2PwMw43R8Gs2kvZe-9jVbj1x-_1-BoCvloQAvD_BwE	North york, ON	other field
			The Bayan & Taha Family Foundation	https://www.canadahelps.org/en/charities/the-bayan-taha-family-foundation/	St. Catharines, ON	other field
			The Buddha Gaya Wisdom Society	https://mycharityfund.ca/charity/47010/the-buddha-gaya-wisdom-society	Calgary, AB	other field
			The Directorate of Knanaya Catholics in Canada	WWW.KNANAYACA.ORG	etobicoke, ON	other field
			The Mahayana Pure Land Temple	WWW.PURELANDTEMPLE.COM	markham, ON	other field
			The Shayam Kaushal Charitable Foundation	WWW.THESHAYAMKAUSHALFOUNDATION.COM	Toronto, ON	other field
			THE CANADIAN FRIENDS OF OHR SOMAYACH - TANENBAUM CENTRE - COLLEGE OF JUDAIC STUDIES	https://my.charitableimpact.com/charities/the-canadian-friends-of-ohr-somayach-tanenbaum-centre-college-of-judaic-studies	Toronto, ON	other field
			THE MADAN AND RAKSHA M. BHAYANA FAMILY FOUNDATION	https://bhayanafoundation.org/about/	North york, ON	other field
			TRANS-HIMALAYAN AID SOCIETY	WWW.TRAS.CA	Vancouver, BC	other field
			UDAYARAMA CENTRE FOR BUDDHIST STUDIES	ucbslondon.org	London, ON	other field
			Vajrayana Buddhism Association of B.C	no website	richmond, BC	other field
			Vallavambiga Sri Taiyalnayaki Sametha Vaithiyanatha Swamy Koil Inc.	OTTAWASIVANTEMPLE.COM	north gower, ON	other field
			Veerayatan Canada	https://www.canadahelps.org/en/charities/veerayatan-canada/	Brampton, ON	other field
			VAJRAYANA BUDDHISM ASSOCIATION OF TORONTO	no website	scarborough, ON	other field
			VAYA YOUTH ARTS SOCIETY	WWW.KFV.CA/WWW.VANSDF.COM	new westminister, BC	other field
			VIJAY/ANAND FOUNDATION	https://www.vijayanand.org/	mississauga, ON	other field
			WAT LAO XAYARAM OF MANITOBA INC	https://my.charitableimpact.com/charities/wat-lao-xayaram-of-manitoba-inc	Winnipeg, MB	other field
			Young And Young At Heart (YAYAH)	https://ngtimes.ca/young-and-young-at-heart-looking-to-fundraise/	mountain, ON	other field
			YESHIVA GEDOLAH ZICHRON SHMAYAHU	https://www.godaven.com/shul-details/18474/yeshiva-gedolah-zichron-shmayahu	Toronto, ON	other field
			Zach Sutherland and Kaya Firth Resiliency Foundation	https://choose2beresilient.com/	terra cotta, ON	other field
Feb 21st 2025	"Cancer chez l'enfant"	1	Childhood Cancer Canada Foundation / Fondation canadienne du cancer chez l'enfant.	https://www.childhoodcancer.ca/	Toronto, ON
Feb 21st 2025	"Cancer pédiatrique"	0
Feb 21st 2025	"pédiatrique"	2	FONDATION DE LA RECHERCHE PÉDIATRIQUE / PEDIATRIC RESEARCH FOUNDATION	https://fondationrecherchepediatrique.ca/	Montreal, QC
			Soins pédiatriques mobiles Montréal SP2M	https://www.doctoctoc.ca/en/	Montreal, QC
Feb 21st 2025	" oncologie pédiatrique"	0
Feb 21st 2025	"Cancer de l'enfant"	2	Childhood Cancer Canada Foundation / Fondation canadienne du cancer chez l'enfant.	https://www.childhoodcancer.ca/	Toronto, ON
			TI-LOUP AND THE POULE FOUNDATION IN SUPPORT OF KIDS WITH CANCER / LA FONDATION TI-LOUP ET LA POULE POUR LES ENFANTS ATTEINTS DU CANCER	WWW.TLPFOUNDATION.COM	Val-des-monts, QC
Feb 21st 2025	"cancer de l'adolescence"	0
Feb 21st 2025	"cancer du nourrisson"
Feb 21st 2025	"AJA"	38	Active Jewish Adults (AJA) 50+	AJA50PLUS.CA	Ottawa, ON	other field
			Ajax Church of God	www.ajaxcos.ca	Ajax, ON	other field
			Ajax Connect Church of the Nazarene	WWW.CONNECTAJAX.COM	scarborough, ON	other field
			Ajax LightHouse	https://ajaxlighthouse.ca/	Ajax, ON	other field
			Ajax Seventh-day Adventist Community Church	no website	Ajax, ON	other field
			AJAX ALLIANCE CHURCH OF THE CHRISTIAN AND MISSIONARY ALLIANCE IN CANADA	https://www.ajaxalliancechurch.com/	Ajax, ON	other field
			AJAX BAPTIST CHURCH	WWW.AJAXBAPTIST.CA	Ajax, ON	other field
			AJAX PICKERING CHRISTIAN ASSEMBLY BUILDING ASSOCIATION	no website	Ajax, ON	other field
			AJAX PICKERING HOSPITAL FOUNDATION	https://www.aphfoundation.ca/	Ajax, ON
			AJAX PUBLIC LIBRARY BOARD	https://www.ajaxlibrary.ca/	Ajax, ON	other field
			AJAX ROTARY CLUB CHARITABLE TRUST	https://www.ajaxrotary.org/	Ajax, ON
			BHAJANAWALI DEVOTIONAL SERVICES INC	no website	Toronto, ON	other field
			CANADIAN FEDERATION OF UNIVERSITY WOMEN - AJAX - PICKERING SCHOLARSHIP FUND	https://ajaxcfuw.ca/	whitby, ON	other field
			COMMUNITY LIVING AJAX-PICKERING AND WHITBY	WW.CLAPW.ORG	Ajax, ON	other field
			Daraja Foundation	https://www.darajafoundation.com/	Calgary, AB	other field
			Deer Creek Congregation of Jehovah's Witnesses, Ajax, Ontario	no website	Ajax, ON	other field
			Fondation Lorenzo Di-Fraja / Lorenzo Di-Fraja Foundation	DI-FRAJALORENZO.CANALBLOG.COM	lac-des-plages, QC	other field
			Gajang Buddhist Cente	WWW.GAJANGCANADA.ORG	Toronto, ON	other field
			Gurdwara Raja Sahib Nabh Kanwal Sikh Society of BC	no website	abbotsford, BC	other field
			Harwood Congregation of Jehovah's Witnesses, Ajax, Ontario		Ajax, ON	other field
			Islamic Society of Ajax	WWW.AJAXMASJID.CA	Ajax, ON	other field
			Jaaja's Home of Angels Society	https://www.jaajashomeofangels.com/home.html	abbotsford, BC
			Joseph & Najat Dableh Family Foundation	https://www.dnb.com/business-directory/company-profiles.joseph___najat_dableh_family_foundation.f7697b14d3cf2355a835799abe99d8e4.html	oakville, ON	other field
			Masjid Al Aqsaa Ajax Inc.	no website	Ajax, ON	other field
			ORGANISATION SPIRITUELLE MONDIALE BRAHMA KUMARIS-CENTRE DE RAJA-YOGA	WWW.MEDITATIONQUEBEC.ORG	quebec, QC	other field
			Rajan Family Foundation	https://www.rajancharitablefoundation.com/	Vancouver, BC	other field
			Sri Raja Rajeswari Temple of Canada	no website	aurora, ON	other field
			SACAJAWEA NON-PROFIT HOUSING INC	https://sacajawea.ca/	hamilton, ON	other field
			SRI AYYAPPA SAMAJAM OF ONTARIO	no website	Toronto, ON	other field
			STS VOLODYMYR AND OLHA UKRAINIAN CATHOLIC CHURCH (CAWAJA BEACH)	WWW.CAWAJACHURCH.COM	tiny, ON	other field
			The Harbhajan Ranauta Legacy Foundation	https://hrlegacy.ca/	Toronto, ON	other field
			The Pentecostal Lighthouse Church of Ajax	no website	Ajax, ON	other field
			THE AJAX-PICKERING WOMEN'S CENTRE INC.	no website	Ajax, ON	other field
			THE MEL JR. & MARTY ZAJAC FOUNDATION	WWW.ZAJACRANCH.COM	Vancouver, BC
			THE SPIRITUAL ASSEMBLY OF THE BAHA'IS OF AJAX	no website	Ajax, ON	other field
			VEERASHAIVA SAMAJA OF NORTH AMERICA TORONTO, ONTARIO CHAPTER	no website	pickering, ON	other field
			Wadi-Kaja Organization for Refugees and Immigrants	www.wadikajaorganization.org/	scarborough, ON	other field
			ZAJAC RANCH SOCIETY	https://zajacranch.com/	Vancouver, BC

## Sheet: Canadian Cancer Society’s Commu
Date of the Search	Keyword used (from table 1)	Number of results	Name of organizations	Search link: https://csl.cancer.ca/en	Location	Comments
Feb 18th 2025	"Childhood Cancer"	35	Childhood cancer Canada Foundation	https://www.childhoodcancer.ca/	nationwide service
			Childhood Cancer Survivor Canada	https://childhoodcancersurvivor.org/	nationwide service
			childhood cancer family support society	https://ccfsupport.com/	White Rock, BC
			Adult survivors of childhood cancer	https://rebounders.ca/	nationwide service
			childhood cancer support programs	https://www.kidswithcancer.ca/	edmonton, AB
			childhood cancer survivor poems and stories	https://childhood-cancer-survivor.com/	nationwide service
			childhood cancer - advocacy & support for parents	https://www.opacc.org/	Ontario - provincewide services
			Childcan	https://childcan.com/	London, ON
			Benevolent Fund (Funeral Assistance)	https://www.childhoodcancer.ca/benevolent-fund/	nationwide service
			Northern Alberta Children's Cancer Program	https://www.albertahealthservices.ca/findhealth/Service.aspx?id=4219&serviceAtFacilityID=1046087	edmonton, AB	University of Alberta
			Breaking Border	https://campgoodtimes.org/by/year-round-programs/breaking-bordersages-19-25/	BC - provincewide services
			West Coast Kids Cancer Foundation	https://wckfoundation.ca/	BC - provincewide services
			Island Kids Cancer Association	https://ikca.ca/programs/	Victoria, BC
			Children's oncology group (COG)	https://www.childrensoncologygroup.org/	nationwide service
			Northern Ontario families of children with cancer	https://nofcc.ca/	sudbury, ON
			Hospital for sick children (SickKids)	https://www.sickkids.ca/	toronto, ON
			Pediatric Oncology Group of Ontario (POGO)	https://www.pogo.ca/	Ontario - provincewide services
			Genetics Program	https://www.nygh.on.ca/care-service/genetics/	North York, ON
			Late Effects, Assessment and Follow UP (LEAF)	http://www.bccancer.bc.ca/our-services/services/late-effects-assessment-follow-up#About	Vancouver, BC
			The magic castle	https://www.uhn.ca/PrincessMargaret/PatientsFamilies/Specialized_Program_Services/Pages/child_care_magic_castle.aspx	Ontario - provincewide services
			Free Camp programs	https://www.kidscancercare.ab.ca/for-families/camp-and-outreach/	Alberta - provincewide
			children's programs	https://hearthplace.org/childrens-programs/	Oshawa, ON
			Fight like Mason foundation	https://fightlikemason.org/	Ontario - provincewide services
			POGO school and work transitions program	https://www.pogo.ca/programs-support/survivor-care/transitions-school-work-counselling/	Ontario - provincewide services
			Camp circle O'friends	https://www.campcircleoffriends.com/	saskatchewan -provincewide
			superSibs	https://www.alexslemonade.org/childhood-cancer/for-families/supersibs	nationwide service	Part of Alex's lemonade stand foundation
			Long term survivor clinic	https://www.albertahealthservices.ca/findhealth/Service.aspx?id=1073607&serviceAtFacilityID=1114869#contentStart	Alberta - provincewide
			campfire circle	https://campfirecircle.org/	Ontario - provincewide services
			Pediatric Interlink Community Nursing Program	https://www.pogo.ca/programs-support/patient-care-programs/interlink-nursing-program/	toronto, ON	Part of POGO
			Pediatric Interlink Community Nursing Program	https://www.pogo.ca/programs-support/patient-care-programs/interlink-nursing-program/	London, ON
			Pediatric Oncology patient navigator	https://vitalitenb.ca/en/services-and-locations/service-directory/oncology	New-Brunswick - Provincewide	Vitalite
			Family support package and u-link patient + family fund	https://www.kindredfoundation.ca/childhood-cancer/family-support-package	nationwide service	Part of Kindred Foundation
			survivor to survivor network - S2S network	https://www.pogo.ca/programs-support/survivor-care/transitions-school-work-counselling/s2s/	Ontario - provincewide services	Part of POGO
			Pediatric Oncology patient navigator	https://horizonnb.ca/services/women-and-childrens-health/pediatric-oncology-navigator/	New-Brunswick - Provincewide	Horizon
			Camp Delight	https://www.candlelightersnl.ca/campdelight/	Newfoundland - provincewide
Feb 19th 2025	"Pediatric Cancer	56	Pediatric Oncology Group of Ontario (POGO)	https://www.pogo.ca/programs-support/	Ontario - provincewide services
			Association of pediatric hematology/oncology nurses (APHON)	https://www.aphon.org/	nationwide service
			Pediatric interlink Community Nursing Program - London	https://www.pogo.ca/programs-support/patient-care-programs/interlink-nursing-program/	London, ON	Part of POGO
			Atlantic Provinces Pediatric Hematology Oncology Network (APPHON)	https://www.apphon-rohppa.com/	Atlantic Provinces
			Pediatric Oncology Department	https://www.cancercare.mb.ca/home/	Manitoba - Provincewide
			Pogo Pediatric Interlink community nursing program - Ottawa	https://www.pogo.ca/programs-support/patient-care-programs/interlink-nursing-program/	Ottawa, ON
			Pediatric hematology oncology (CHUL)	https://www.chudequebec.ca/centre-hospitaliers/centre-hospitalier-de-universite-laval-chul.aspx	Quebec - provincewide
			Pediatric Ambulatory care Clinic	https://www.princeedwardisland.ca/en/information/health-pei/pediatrician-outpatient-services	Charlottetown, PEI	No specific website; clinic
			Pediatric Interlink Community Nursing Program - Toronto	https://www.pogo.ca/programs-support/patient-care-programs/interlink-nursing-program/	toronto, ON	Part of POGO
			Pogo Pediatric Interlink community nursing program - Barrie/muskoka/peterborough	https://www.pogo.ca/programs-support/patient-care-programs/interlink-nursing-program/	Barrie, ON	Part of POGO
			Pediatric Oncology patient navigator	https://horizonnb.ca/services/women-and-childrens-health/pediatric-oncology-navigator/	New-Brunswick - Provincewide	Horizon
			Pediatric Interlink Community Nursing Program - sudbury/northern ontario	https://www.pogo.ca/programs-support/patient-care-programs/interlink-nursing-program/	nortnern ontario, ON	Part of POGO
			Pediatric Oncology patient navigator	https://vitalitenb.ca/en/services-and-locations/service-directory/oncology	New-Brunswick - Provincewide	Vitalite
			POGO sattelite clinic - Orillia	https://www.pogo.ca/programs-support/patient-care-programs/pogo-satellite-clinic-program/	Orillia, ON	Part of POGO
			POGO sattelite clinic - scarborough	https://www.pogo.ca/programs-support/patient-care-programs/pogo-satellite-clinic-program/	scarborougj, ON	Part of POGO
			Pogo Pediatric Interlink community nursing program - Hamilton	https://www.pogo.ca/programs-support/patient-care-programs/interlink-nursing-program/	Hamilton, ON	Part of POGO
			POGO sattelite clinic - Windsor	https://www.wrh.on.ca/PaediatricProgram	Windsor, ON
			PEER ( Pediatric Cancer Patients and Survivors engaging in exercise recovery)	https://www.kidscancercare.ab.ca/for-families/camp-and-outreach/peer-exercise/	Calgary, AB
			POGO satellite clinic - MIssissauga	https://www.pogo.ca/programs-support/patient-care-programs/pogo-satellite-clinic-program/	Mississauga, ON	Part of POGO
			POGO sattelite clinic - Sudbury	https://www.pogo.ca/programs-support/patient-care-programs/pogo-satellite-clinic-program/	sudbury, ON	Part of POGO
			POGO sattelite clinic - Kitchener - Waterloo	https://www.pogo.ca/programs-support/patient-care-programs/pogo-satellite-clinic-program/	Kitchener - waterloo, ON	Part of POGO
			POGO sattelite clinic - Peterborough	https://www.pogo.ca/programs-support/patient-care-programs/pogo-satellite-clinic-program/	Peterborough, ON	Part of POGO
			POGO sattelite clinic - Newmarket	https://www.pogo.ca/programs-support/patient-care-programs/pogo-satellite-clinic-program/	Newmarket, ON	Part of POGO
			Northern Alberta Children's Cancer Program	https://www.albertahealthservices.ca/findhealth/Service.aspx?id=4219&serviceAtFacilityID=1046087	edmonton, AB
			Northeast cancer center	https://hsnsudbury.ca/en/Services-and-Specialties/Cancer-Care	sudbury, ON
			Childhood cancer Canada Foundation	https://www.childhoodcancer.ca/	nationwide service
			survivor to survivor network - S2S network	https://www.pogo.ca/programs-support/survivor-care/transitions-school-work-counselling/s2s/	Ontario - provincewide services	Part of POGO
			kids with cancer society	https://www.kidswithcancer.ca/	edmonton, AB
			Camp Goodtimes	https://campgoodtimes.org/nbe/	New-Brunswick - Provincewide	Part of Canadian Cancer society
			Cancer patient navigation program	https://www2.gnb.ca/content/gnb/en/departments/health/NewBrunswickCancerNetwork/content/cancer-patient-navigation-program.html	New-Brunswick - Provincewide
			McMaster Children's hospital	https://www.hamiltonhealthsciences.ca/mcmaster-childrens-hospital/	Hamilton, ON
			Chidlren's Hospital of Eastern Ontario (CHEO)	https://www.cheo.on.ca/en/index.aspx	Ottawa, ON
			Children's hospital	https://www.lhsc.on.ca/childrens-hospital/welcome-to-childrens-hospital	London, ON
			POGO Financial Assistance Program	https://www.pogo.ca/programs-support/financial-assistance/	Ontario - provincewide services
			Breaking Borders	https://campgoodtimes.org/by/year-round-programs/breaking-bordersages-19-25/	BC - provincewide services	Part of Canadian Cancer society
			POGO school and work transitions program	https://www.pogo.ca/programs-support/survivor-care/transitions-school-work-counselling/	Ontario - provincewide services	Part of POGO
			Surgical wait times	https://swt.hlth.gov.bc.ca/swt/	BC - provincewide services
			Nova Scotia Health Cancer Care program (NSHCCP)	https://www.nshealth.ca/cancer-care-program	Nova scotia - provincewide
			cancer support services	https://hearthplace.org/	Oshawa, ON
			childhood cancer support programs	https://www.kidswithcancer.ca/	Alberta - provincewide
			Hospital for sick children (SickKids)	https://www.sickkids.ca/	toronto, ON
			Fondation des gouverneurs de l'espoir	https://fondationdesgouverneurs.org/	Quebec - provincewide
			Cancer genetic services	https://www.saskhealthauthority.ca/	saskatchewan -provincewide
			Medical genetics program of southwestern ontario	https://www.ontariohealth.ca/getting-health-care/genetics-services/genetics-clinics-ontario/2051	London, ON
			Sainte-Justine University hospital centre	https://www.chusj.org/en/Home	Quebec - provincewide
			Oncology services at the saint john regional hospital	https://horizonnb.ca/services/cancer-care-oncology/saint-john-regional-hospital-oncology-services/	New-Brunswick - Provincewide
			Charles S. Curtis Memorial Hospital - St. Anthony, NL	https://www.lghealth.ca/facilities/hospitals/charles-s-curtis-memorial-hospital/	St. Anthony, NL
			MUHC Glen Site (MUHC)	https://muhc.ca/glen-site	Quebec - provincewide
			Janeway Children's Hospital and Rehabillitation Centre	https://www.easternhealth.ca/facilities/janeway/	Newfoundland - provincewide
			children's programs	https://hearthplace.org/childrens-programs/	Oshawa, ON
			thrive centre	https://kinesiology.ucalgary.ca/labs/health-and-wellness/research/research-studies/thrive-centre	Calgary, AB
			Transition 2 Betterness Programs	https://www.t2b.ca/ongoing-programs/	Windsor, ON
			Camp Delight	https://www.candlelightersnl.ca/campdelight/	Newfoundland - provincewide
			Dietitian Education center	https://yukonhospitals.ca/en/whitehorse-general-hospital/programs-and-services/clinical-nutrition-services	Yukon - Provincewide
			Leucan - head office and montreal-laval regional office	https://www.leucan.qc.ca/en/	Quebec - provincewide
			Hearth Place Cancer Support Centre	https://hearthplace.org/	Oshawa, ON
Feb 22 2025	"Pediatric"	66	Pediatric Oncology Group of Ontario (POGO)	https://www.pogo.ca/programs-support/	Ontario - provincewide services	Part of POGO
			Association of Pediatric Hematology/Oncology Nurses (APHON)	https://www.aphon.org/
			Pediatric interlink Community Nursing Program - London	https://www.pogo.ca/programs-support/patient-care-programs/interlink-community-cancer-nurses/	London, ON	Part of POGO
			Pogo Pediatric Interlink community nursing program - Ottawa	https://www.pogo.ca/programs-support/patient-care-programs/interlink-nursing-program/	Ottawa, ON
			Atlantic Provinces Pediatric Hematology Oncology Network (APPHON)	https://www.apphon-rohppa.com/	Atlantic Provinces
			Pediatric Interlink Community Nursing Program - Toronto	https://www.pogo.ca/programs-support/patient-care-programs/interlink-nursing-program/	toronto, ON	Part of POGO
			Pogo Pediatric Interlink community nursing program - Barrie/muskoka/peterborough	https://www.pogo.ca/programs-support/patient-care-programs/interlink-nursing-program/	barrie/muskoka/peterborough, ON	Part of POGO
			Pediatric Interlink Community Nursing Program - sudbury/northern ontario	https://www.pogo.ca/programs-support/patient-care-programs/interlink-nursing-program/	sudbury, ON	Part of POGO
			Pediatric Oncology patient navigator	https://horizonnb.ca/services/women-and-childrens-health/pediatric-oncology-navigator/	New-Brunswick - Provincewide	Horizon
			Pediatric Ambulatory care Clinic	https://www.princeedwardisland.ca/en/information/health-pei/pediatrician-outpatient-services	Charlottetown, PEI
			Pediatric hematology oncology (CHUL)	https://www.chudequebec.ca/centre-hospitaliers/centre-hospitalier-de-universite-laval-chul.aspx	quebec, QC
			Pediatric Oncology Department	https://www.cancercare.mb.ca/home/	Manitoba - Provincewide
			POGO sattelite clinic - scarborough	https://www.pogo.ca/programs-support/patient-care-programs/pogo-satellite-clinic-program/	scarborougj, ON	Part of POGO
			PEER ( Pediatric Cancer Patients and Survivors engaging in exercise recovery)	https://www.kidscancercare.ab.ca/for-families/camp-and-outreach/peer-exercise/	Calgary, AB
			survivor to survivor network - S2S network	https://www.pogo.ca/programs-support/survivor-care/transitions-school-work-counselling/s2s/	Ontario - provincewide services	Part of POGO
			POGO sattelite clinic - Orillia	https://www.pogo.ca/programs-support/patient-care-programs/pogo-satellite-clinic-program/	Orillia, ON	Part of POGO
			POGO satellite clinic - Mississauga	https://www.pogo.ca/programs-support/patient-care-programs/pogo-satellite-clinic-program/	Mississauga, ON	Part of POGO
			Pogo Pediatric Interlink community nursing program - Hamilton	https://www.pogo.ca/programs-support/patient-care-programs/interlink-nursing-program/	Hamilton, ON	Part of POGO
			POGO sattelite clinic - Sudbury	https://www.pogo.ca/programs-support/patient-care-programs/pogo-satellite-clinic-program/	sudbury, ON	Part of POGO
			Pediatric Oncology patient navigator	https://vitalitenb.ca/en/services-and-locations/service-directory/oncology	New-Brunswick - Provincewide	Vitalite
			POGO sattelite clinic - Kitchener - Waterloo	https://www.pogo.ca/programs-support/patient-care-programs/pogo-satellite-clinic-program/	Kitchener - waterloo, ON	Part of POGO
			POGO sattelite clinic - Windsor	https://www.pogo.ca/programs-support/patient-care-programs/pogo-satellite-clinic-program/	Windsor, ON	Part of POGO
			POGO sattelite clinic - Peterborough	https://www.pogo.ca/programs-support/patient-care-programs/pogo-satellite-clinic-program/	Peterborough, ON	Part of POGO
			POGO sattelite clinic - Newmarket	https://www.pogo.ca/programs-support/patient-care-programs/pogo-satellite-clinic-program/	Newmarket, ON	Part of POGO
			POGO Financial Assistance Program	https://www.pogo.ca/programs-support/financial-assistance/	Ontario - provincewide services	Part of POGO
			POGO school and work transitions program	https://www.pogo.ca/programs-support/survivor-care/transitions-school-work-counselling/	Ontario - provincewide services	Part of POGO
			children's hopsital of eastern ontario (CHEO)	https://www.cheo.on.ca/en/index.aspx	Ottawa, ON
			Camp Goodtimes	https://www.campgoodtimes.org/nbe/	New-Brunswick - Provincewide	Part of Canadian Cancer society
			McMaster Children's hospital	https://www.hamiltonhealthsciences.ca/mcmaster-childrens-hospital/	Hamilton, ON
			Transition 2 Betterness Programs	https://www.t2b.ca/ongoing-programs/	Windsor, ON
			Medical genetics program of southwestern ontario	https://www.lhsc.on.ca/node/7032	London, ON
			Breaking borders	http://campgoodtimes.org/by/year-round-programs/breaking-bordersages-19-25/	BC - provincewide services	Part of Canadian Cancer society
			Canuck Place Children's Hopsice	https://www.canuckplace.org/family-overview/	BC - provincewide services
			Hospital for sick children (SickKids)	https://www.sickkids.ca/	toronto, ON
			Caring together.life	https://caringtogether.life/	nationwide service
			Oncology services at the saint john regional hospital	https://horizonnb.ca/services/cancer-care-oncology/saint-john-regional-hospital-oncology-services/	New-Brunswick - Provincewide
			Janeway Children's Hospital and Rehabillitation Centre	https://www.easternhealth.ca/facilities/janeway/	Newfoundland - provincewide
			Children's hospital	https://www.lhsc.on.ca/childrens-hospital/welcome-to-childrens-hospital	London, ON
			Charles S. Curtis Memorial Hospital - St. Anthony, NL	https://www.lghealth.ca/facilities/hospitals/charles-s-curtis-memorial-hospital/	St. Anthony, NL
			Northern Alberta Children's Cancer Program	https://www.albertahealthservices.ca/findhealth/Service.aspx?id=4219&serviceAtFacilityID=1046087	edmonton, AB
			occupational therapy department - child health	https://hsc.mb.ca/adults/children/our-services/occupational-therapy/	winnipeg, MB
			anxiety treatment and research clinic (ATRC)	https://www.stjoes.ca/health-services/mental-health-addiction-services/mental-health-services/anxiety-treatment-and-research-clinic-atrc	Ontario - provincewide services
			Home care and palliative care	https://www.cbihealth.ca/	Nova scotia - provincewide
			thrive centre	https://kinesiology.ucalgary.ca/labs/health-and-wellness/research/research-studies/thrive-centre	Calgary, AB
			Sainte-Justine University hospital centre	https://www.chusj.org/en/Home	Quebec - provincewide
			Roger Neilson house for palliative care	https://www.rogerneilsonchildrenshospice.ca/	Ottawa, ON
			Surgical wait times	https://swt.hlth.gov.bc.ca/	BC - provincewide services
			Hearth Place Cancer Support Centre	https://hearthplace.org/	Oshawa, ON
			kids with cancer society	https://www.kidswithcancer.ca/	edmonton, AB
			children's programs	https://hearthplace.org/childrens-programs/	Oshawa, ON
			cancer support services	https://hearthplace.org/	Oshawa, ON
			Fondation des gouverneurs de l'espoir	https://fondationdesgouverneurs.org/	Quebec - provincewide
			Home care program	https://wrha.mb.ca/home-care/	Manitoba - Provincewide
			Childhood cancer Canada Foundation	https://www.childhoodcancer.ca/	nationwide service
			Nova Scotia Health Cancer Care program (NSHCCP)	https://www.nshealth.ca/cancer-care-program	Nova scotia - provincewide
			Cancer patient navigation program	https://www2.gnb.ca/content/gnb/en/departments/health/NewBrunswickCancerNetwork/content/cancer-patient-navigation-program.html	New-Brunswick - Provincewide
			brain tumor foundation of canada	https://www.braintumour.ca/	nationwide service
			Northeast cancer center	https://hsnsudbury.ca/en/Services-and-Specialties/Cancer-Care	sudbury, ON
			accomodations and other essential services for sick children and their families	https://www.rmhcmanitoba.org/	Manitoba - Provincewide
			childhood cancer support programs	https://www.kidswithcancer.ca/	Alberta - provincewide
			ronald McDonald House Charities Atlantic	https://rmhcatlantic.ca/en/	Atlantic Provinces
			Dietitian Education center	https://yukonhospitals.ca/en/whitehorse-general-hospital/programs-and-services/clinical-nutrition-services	Yukon - Provincewide
			Camp Delight	https://www.candlelightersnl.ca/campdelight/	Newfoundland - provincewide
			cancer genetic services	https://www.saskhealthauthority.ca/	saskatchewan -provincewide
			MUHC Glen Site (MUHC)	https://cusm.ca/new-muhc/trauma/page/site-glen	Quebec - provincewide
			Leucan - head office and montreal-laval regional office	https://www.leucan.qc.ca/en/	Quebec - provincewide
Feb 22 2025	"Adolescent cancer"	16	AYA Tweet Chats (Adolescent and Young Adult)	no website	nationwide service
			Adolescent and Young Adult program	https://www.uhn.ca/PrincessMargaret/Clinics/Adolescent_Young_Adult_Oncology	toronto, ON
			Adolescent and Young Adult (AYA) program	https://www.cancercare.mb.ca/Patient-Family/support-services/programs-and-support-groups	Manitoba - Provincewide
			Adolescent and Young Adult (AYA) oncology program	https://www.uhn.ca/PrincessMargaret/Clinics/Adolescent_Young_Adult_Oncology#tab1	toronto, ON
			adolescent/young adult (AYA) patient navigator	https://www.albertahealthservices.ca/cancer/Page18042.aspx	edmonton, AB
			stupid cancer	https://stupidcancer.org/	nationwide service
			ELLICSR: Health, Wellness, and Cancer survivorship centre	https://www.ellicsr.ca/en/Pages/default.aspx	toronto, ON
			Children's oncology group (COG)	https://www.childrensoncologygroup.org/	nationwide service
			Sir Mortimer B. Davis Jewish General Hopsital (Segal Cancer center)	https://www.jgh.ca/care-services/segal-cancer-centre/	Quebec - provincewide
			Sainte-justine university hospital centre	https://www.chusj.org/en/Home	Quebec - provincewide
			Psychosocial oncology at Arthur J.E. Child Comprehensive cancer centre	https://www.albertahealthservices.ca/findhealth/Service.aspx?id=1047804&serviceAtFacilityID=1137302#contentStart	Calgary, AB
			Association of Pediatric Hematology/Oncology Nurses (APHON)	https://www.aphon.org/	nationwide service
			Lumi-Vie	https://lumivie.com/	Laval, QC
			Palliacco Mont-Tremblant	https://www.palliacco.org/en/	Mont-tremblant, QC
			Voboc Foundation	https://voboc.org/	Quebec - provincewide
			Equipe d'accompagnement Au Diapason	https://audiapason.org/	Quebec - provincewide
Feb 22 2025	"Infant Cancer"	1	Non-urgent patient transfer	https://www.spectrumhealthcare.com/	Ontario - provincewide services
Feb 23rd 2025	"Pediatric oncology"	40	Pediatric Oncology Group of Ontario (POGO)	https://www.pogo.ca/programs-support/	Ontario - provincewide services
			Association of Pediatric Hematology/Oncology Nurses (APHON)	https://www.aphon.org/	nationwide service
			Atlantic Provinces Pediatric Hematology Oncology Network (APPHON)	https://www.apphon-rohppa.com/	Atlantic Provinces
			Pediatric interlink Community Nursing Program - London	https://www.pogo.ca/programs-support/patient-care-programs/interlink-community-cancer-nurses/	London, ON
			Pogo Pediatric Interlink community nursing program - Ottawa	https://www.pogo.ca/programs-support/patient-care-programs/interlink-nursing-program/	Ottawa, ON
			Pediatric Oncology Department	https://www.cancercare.mb.ca/home/	Manitoba - Provincewide
			Pediatric hematology oncology (CHUL)	https://www.chudequebec.ca/centre-hospitaliers/centre-hospitalier-de-universite-laval-chul.aspx	Quebec - provincewide
			Pediatric Oncology patient navigator	https://vitalitenb.ca/en/services-and-locations/service-directory/oncology	New-Brunswick - Provincewide	vitalite
			Pediatric Oncology patient navigator	https://horizonnb.ca/services/women-and-childrens-health/pediatric-oncology-navigator/	New-Brunswick - Provincewide	Horizon
			Pogo Pediatric Interlink community nursing program - Barrie/muskoka/peterborough	https://www.pogo.ca/programs-support/patient-care-programs/interlink-nursing-program/	barrie/muskoka/peterborough, ON	Part of POGO
			Pediatric Interlink Community Nursing Program - Toronto	https://www.pogo.ca/programs-support/patient-care-programs/interlink-nursing-program/	toronto, ON	Part of POGO
			Pediatric Interlink Community Nursing Program - sudbury/northern ontario	https://www.pogo.ca/programs-support/patient-care-programs/interlink-nursing-program/	sudbury, ON	Part of POGO
			POGO sattelite clinic - scarborough	https://www.pogo.ca/programs-support/patient-care-programs/pogo-satellite-clinic-program/	scarborougj, ON	Part of POGO
			POGO sattelite clinic - Orillia	https://www.pogo.ca/programs-support/patient-care-programs/pogo-satellite-clinic-program/	Orillia, ON	Part of POGO
			survivor to survivor network - S2S network	https://www.pogo.ca/programs-support/survivor-care/transitions-school-work-counselling/s2s/	Ontario - provincewide services	Part of POGO
			POGO sattelite clinic - Sudbury	https://www.pogo.ca/programs-support/patient-care-programs/pogo-satellite-clinic-program/	sudbury, ON	Part of POGO
			POGO sattelite clinic - Kitchener - Waterloo	https://www.pogo.ca/programs-support/patient-care-programs/pogo-satellite-clinic-program/	Kitchener - waterloo, ON	Part of POGO
			Pogo Pediatric Interlink community nursing program - Hamilton	https://www.pogo.ca/programs-support/patient-care-programs/interlink-nursing-program/	Hamilton, ON	Part of POGO
			POGO satellite clinic - Mississauga	https://www.pogo.ca/programs-support/patient-care-programs/pogo-satellite-clinic-program/	Mississauga, ON	Part of POGO
			POGO sattelite clinic - Windsor	https://www.wrh.on.ca/PaediatricProgram	Windsor, ON	Part of POGO
			POGO sattelite clinic - Peterborough	https://www.prhc.on.ca/healthcare-services/women-children/pediatrics/pogo-pediatric-oncology-satellite-clinic/	Peterborough, ON	Part of POGO
			POGO sattelite clinic - Newmarket	https://www.pogo.ca/programs-support/patient-care-programs/pogo-satellite-clinic-program/	Newmarket, ON	Part of POGO
			POGO Financial Assistance Program	https://www.pogo.ca/programs-support/financial-assistance/	Ontario - provincewide services	Part of POGO
			POGO school and work transitions program	https://www.pogo.ca/programs-support/survivor-care/transitions-school-work-counselling/	Ontario - provincewide services	Part of POGO
			Oncology services at the saint john regional hospital	https://horizonnb.ca/services/cancer-care-oncology/saint-john-regional-hospital-oncology-services/	New-Brunswick - Provincewide
			Children's hospital of eastern ontario (CHEO)	https://www.cheo.on.ca/en/index.aspx	Ottawa, ON
			Camp Goodtimes	https://www.campgoodtimes.org/nbe/	New-Brunswick - Provincewide
			McMaster Children's hospital	https://www.hamiltonhealthsciences.ca/mcmaster-childrens-hospital/	Hamilton, ON
			Breaking borders	http://campgoodtimes.org/by/year-round-programs/breaking-bordersages-19-25/	BC - provincewide services
			Hospital for sick children (SickKids)	https://www.sickkids.ca/	toronto, ON
			occupational therapy department - child health	https://hsc.mb.ca/adults/children/our-services/occupational-therapy/	Manitoba - Provincewide
			thrive centre	https://kinesiology.ucalgary.ca/labs/health-and-wellness/research/research-studies/thrive-centre	Calgary, AB
			Northern Alberta Children's Cancer Program	https://www.albertahealthservices.ca/findhealth/Service.aspx?id=4219&serviceAtFacilityID=1046087	edmonton, AB
			Charles S. Curtis Memorial Hospital - St. Anthony, NL	https://www.lghealth.ca/facilities/hospitals/charles-s-curtis-memorial-hospital/	St. Anthony, NL
			kids with cancer society	https://www.kidswithcancer.ca/	edmonton, AB
			Cancer patient navigation program	https://www2.gnb.ca/content/gnb/en/departments/health/NewBrunswickCancerNetwork/content/cancer-patient-navigation-program.html	New-Brunswick - Provincewide
			Camp Delight	https://www.candlelightersnl.ca/campdelight/	Newfoundland - provincewide
			Northeast cancer center	https://hsnsudbury.ca/en/Services-and-Specialties/Cancer-Care	sudbury, ON
			MUHC Glen Site (MUHC)	https://cusm.ca/new-muhc/trauma/page/site-glen
			Leucan - head office and montreal-laval regional office	https://www.leucan.qc.ca/en/	Quebec - provincewide
Feb 23rd 2025	"Child cancer"	65	A child's Voice Foundation	https://www.acvf.ca/	nationwide service
			child and youth permanency council canada	https://www.permanency.ca/	nationwide service
			Arthur J.E. child comprehensive cancer centre	https://www.albertahealthservices.ca/ajec/page15399.aspx	Calgary, AB
			Volunteer relief child care	https://nankind.com/	North York, ON	NanKind
			Psychosocial oncology at Arthur J.E. Child Comprehensive cancer centre	https://www.albertahealthservices.ca/findhealth/Service.aspx?id=1047804&serviceAtFacilityID=1137302#contentStart	Calgary, AB
			Childhood cancer Canada Foundation	https://www.childhoodcancer.ca/	nationwide service
			SunSense Certification Program	https://ccs-scc.my.site.com/SunSense/s/?language=en_US	nationwide service
			kids with cancer society	https://www.kidswithcancer.ca/	edmonton, AB
			Camp Goodtimes family camp	https://www.campgoodtimes.org/nbe/	BC - provincewide services
			POGO sattelite clinic - Orillia	https://www.pogo.ca/programs-support/patient-care-programs/pogo-satellite-clinic-program/	Orillia, ON	Part of POGO
			POGO sattelite clinic - Windsor	https://www.wrh.on.ca/PaediatricProgram	Windsor, ON	Part of POGO
			West Coast Kids Cancer Foundation	https://wckfoundation.ca/	BC - provincewide services
			BC children's hopsital	http://www.bcchildrens.ca/	BC - provincewide services
			Cord Blood Program	https://www.insception.com/	Ontario - provincewide services
			POGO sattelite clinic - scarborough	https://www.pogo.ca/programs-support/patient-care-programs/pogo-satellite-clinic-program/	scarborougj, ON	Part of POGO
			International Patient Program	https://www.sickkids.ca/en/care-services/international-patients/	nationwide service
			Pogo Pediatric Interlink community nursing program - Hamilton	https://www.pogo.ca/programs-support/patient-care-programs/interlink-nursing-program/	Hamilton, ON	Part of POGO
			childhood cancer support programs	https://www.kidswithcancer.ca/	Alberta - provincewide
			childhood cancer family support society	https://ccfsupport.com/	White Rock, BC
			Northern Ontario families of children with cancer (NOFCC)	https://nofcc.ca/	sudbury, ON
			Hearth Place Cancer Support Centre	https://hearthplace.org/	Oshawa, ON
			POGO sattelite clinic - Sudbury	https://www.pogo.ca/programs-support/patient-care-programs/pogo-satellite-clinic-program/	sudbury, ON	Part of POGO
			POGO sattelite clinic - Kitchener - Waterloo	https://www.pogo.ca/programs-support/patient-care-programs/pogo-satellite-clinic-program/	Kitchener - waterloo, ON	Part of POGO
			POGO sattelite clinic - Peterborough	https://www.prhc.on.ca/healthcare-services/women-children/pediatrics/pogo-pediatric-oncology-satellite-clinic/	Peterborough, ON	Part of POGO
			POGO sattelite clinic - Newmarket	https://www.pogo.ca/programs-support/patient-care-programs/pogo-satellite-clinic-program/	Newmarket, ON	Part of POGO
			POGO satellite clinic - Mississauga	https://www.pogo.ca/programs-support/patient-care-programs/pogo-satellite-clinic-program/	Mississauga, ON	Part of POGO
			The James Fund for Neuroblastoma Research	https://fundraise.sickkidsfoundation.com/jamesfund	nationwide service
			PEER ( Pediatric Cancer Patients and Survivors engaging in exercise recovery)	https://www.kidscancercare.ab.ca/for-families/camp-and-outreach/peer-exercise/	Calgary, AB
			Colon Cancer Check	https://www.ontario.ca/page/colon-cancer-testing-and-prevention	Ontario - provincewide services
			Pediatric Oncology Group of Ontario (POGO)	https://www.pogo.ca/programs-support/	Ontario - provincewide services	Part of POGO
			Cancer screening for unattached patients	https://carepointhealth.ca/carepoint-services/cancer-screening-clinic/	Ontario - provincewide services
			Grand Falls General Hospital	https://vitalitenb.ca/en/services-and-locations/find-a-point-of-service/grand-falls-general-hospital	Grand Falls, NB
			Foothills Medical Centre	https://www.albertahealthservices.ca/fmc/fmc.aspx	Calgary, AB
			Genetics Program	https://www.nygh.on.ca/care-service/genetics/	North York, ON
			Free Supportive Care for families impacted by cancer	https://nankind.com/	Ontario - provincewide services
			Benevolent Fund (Funeral Assistance)	https://www.childhoodcancer.ca/	nationwide service
			The magic castle	https://www.uhn.ca/PrincessMargaret/PatientsFamilies/Specialized_Program_Services/Pages/child_care_magic_castle.aspx	Ontario - provincewide services
			Complementary therapy programs	no website	fonthill, ON
			mylifeline.org	https://www.cancersupportcommunity.org/mylifeline-online-community	nationwide service
			Children's and parent's program	https://wellspring.ca/	nationwide service
			candlelighters Simcoe	https://www.candlelighterssimcoe.ca/	barrie/muskoka/peterborough, ON
			Friends of Jaclyn Foundation	https://friendsofjaclyn.org/	nationwide service
			forever friends of hope foundation incorporated	https://www.facebook.com/foreverfriendsofhopefoundationincorporated/?ref=page_internal	saskatchewan -provincewide
			The dream factory foundation	https://www.thedreamfactory.ca/	Manitoba - Provincewide
			candlelighters - Newfoundland and labrador	https://www.candlelightersnl.ca/	Newfoundland - provincewide
			short-term accomodations	https://www.wyndhamhotels.com/en-ca/days-inn/calgary-alberta/days-inn-calgary-northwest/overview?WID=LC:DI:20150901:Rio:Local	Calgary, AB
			Bamboo Slouch Beanies, Chemo Hats, Headwraps	https://www.bkco.ca/	nationwide service
			Pediatric Oncology patient navigator	https://horizonnb.ca/services/women-and-childrens-health/pediatric-oncology-navigator/	New-Brunswick - Provincewide	Horizon
			Ronald McDonald House	https://www.rmhc-swo.ca/	London, ON
			zippaport - port shorts for brave kids	https://www.zippaport.ca/	nationwide service
			crossroads4hope	https://crossroads4hope.org/	nationwide service
			Pediatric Oncology patient navigator	https://vitalitenb.ca/en/services-and-locations/service-directory/oncology	New-Brunswick - Provincewide	vitalite
			Pogo Pediatric Interlink community nursing program - Ottawa	https://www.pogo.ca/programs-support/patient-care-programs/interlink-nursing-program/	Ottawa, ON	Part of POGO
			Pediatric Interlink Community Nursing Program - sudbury/northern ontario	https://www.pogo.ca/programs-support/patient-care-programs/interlink-nursing-program/	sudbury, ON	Part of POGO
			POGO Financial Assistance Program	https://www.pogo.ca/programs-support/financial-assistance/	Ontario - provincewide services
			Wigs to wellness & The Mastectomy Boutique	https://wigstowellness.com/	Windsor, ON
			Hospice Kawartha Lakes	https://ccckl.ca/programs-services/hospice/	Lindsay, ON
			360 hair (Medical wigs… synthetic & real hair wigs	https://360-hair.com/	nationwide service
			Pogo Pediatric Interlink community nursing program - Barrie/muskoka/peterborough	https://www.pogo.ca/programs-support/patient-care-programs/interlink-community-cancer-nurses/	barrie/muskoka/peterborough, ON
			Doane House Hopsice	https://www.doanehospice.org/	Newmarket, ON
			We Fund Care - Financial Assistance Program	https://www.wefundcare.com/	Ontario - provincewide services
			Camp Keaton Hamilton	https://kempcarenetwork.org/grief-bereavement-programs/camp-keaton/	Hamilton, ON
			Camp Delight	https://www.candlelightersnl.ca/campdelight/	Newfoundland - provincewide
			Guardian Angel Caring Room - McDermont Ave	https://www.cancercare.mb.ca/Patient-Family/support-services/guardian-angel-caring-room	winnipeg, MB
			Leucan - head office and montreal-laval regional office	https://www.leucan.qc.ca/en/	Quebec - provincewide
Feb 23rd 2025	"AYA"	8	Adolescent and Young Adult (AYA) program	https://www.cancercare.mb.ca/Patient-Family/support-services/programs-and-support-groups	Manitoba - Provincewide
			adolescent/young adult (AYA) patient navigator	https://www.albertahealthservices.ca/cancer/Page18042.aspx	edmonton, AB
			Adolescent and Young Adult (AYA) oncology program	https://www.uhn.ca/PrincessMargaret/Clinics/Adolescent_Young_Adult_Oncology#tab1	toronto, ON
			AYA Tweet Chats (Adolescent and Young Adult)	no website	nationwide service
			Voboc Foundation	https://voboc.org/	Quebec - provincewide
			Adolescent and Young Adult program	https://www.uhn.ca/PrincessMargaret/Clinics/Adolescent_Young_Adult_Oncology	toronto, ON
			Breast Cancer Awareness for Young Women	https://teamshan.ca/	nationwide service
			Psychosocial oncology at Arthur J.E. Child Comprehensive cancer centre	https://www.albertahealthservices.ca/findhealth/Service.aspx?id=1047804&serviceAtFacilityID=1137302#contentStart	Calgary, AB
Feb 23rd 2025	"Cancer Chez l'enfant"	0
Feb 23rd 2025	"Cancer pédiatrique"	1	Pediatric Oncology patient navigator	https://horizonnb.ca/services/women-and-childrens-health/pediatric-oncology-navigator/	new-brunswick - provincewide	horizon
Feb 23rd 2025	"Pédiatrique"	1	Pediatric Oncology patient navigator	https://horizonnb.ca/services/women-and-childrens-health/pediatric-oncology-navigator/	new-brunswick - provincewide	horizon
Feb 23rd 2025	"oncologie pédiatrique"	1	Pediatric Oncology patient navigator	https://horizonnb.ca/services/women-and-childrens-health/pediatric-oncology-navigator/	new-brunswick - provincewide	horizon
Feb 23rd 2025	" Cancer de l'enfant"	1	Enfant-Jésus Hospital	https://www.chudequebec.ca/centre-hospitaliers/hopital-de-l-enfant-jesus.aspx	quebec, QC
Feb 23rd 2025	" cancer du nourrisson"	0
Feb 23rd 2025	"cancer de l'adolescence"	0
Feb 23rd 2025	"AJA"	1	Ajax Brain Tumor Support Group	https://www.braintumour.ca/events/ajax-support-group/	Ajax, ON	Brain tumor foundation of Canada

## Sheet: Expert Resources
Date of consultation	Meeting/conference (if applicable)	Organizations	Search link	Comments				Organizations	Search link
January 27-29, 2025	ACCESS meeting	Kindred Foundation	https://www.kindredfoundation.ca/					Kindred Foundation	https://www.kindredfoundation.ca/
		Canadian Cancer Society	https://cancer.ca/en/about-us					Canadian Cancer Society	https://cancer.ca/en/about-us
		Canadian Partnership Against Cancer	https://www.partnershipagainstcancer.ca/					Canadian Partnership Against Cancer	https://www.partnershipagainstcancer.ca/
		Alberta Cancer Foundation (ACF)	https://albertacancer.ca/homepage/					Alberta Cancer Foundation (ACF)	https://albertacancer.ca/homepage/
		Tali's Fund	https://talisfund.org/about-us/what-we-do/					Tali's Fund	https://talisfund.org/about-us/what-we-do/
		Network of networks	https://n2canada.ca/					Network of networks	https://n2canada.ca/
		Canadian Cancer Research Alliance	https://www.ccra-acrc.ca/					Canadian Cancer Research Alliance	https://www.ccra-acrc.ca/
		Canadian Cancer Clinical Trials Network	https://3ctn.ca/					Canadian Cancer Clinical Trials Network	https://3ctn.ca/
		BioCanRx Cancer Stakeholder Alliance	https://biocanrx.com/patients/empowering-the-cancer-community/cancer-stakeholder-alliance					BioCanRx Cancer Stakeholder Alliance	https://biocanrx.com/patients/empowering-the-cancer-community/cancer-stakeholder-alliance
		Canadian Cancer Trial Group	https://www.ctg.queensu.ca/public/centre-codes					Canadian Cancer Trial Group	https://www.ctg.queensu.ca/public/centre-codes
		Canadian cardiovascular society	https://ccs.ca/canadian-pediatric-cardiology-association/					Canadian cardiovascular society	https://ccs.ca/canadian-pediatric-cardiology-association/
		Leukemia and Lymphoma society of Canada	https://www.bloodcancers.ca/i-have-a-blood-cancer/blood-cancers-kids-teens-young-adults/young-adult-blood-cancers					Leukemia and Lymphoma society of Canada	https://www.bloodcancers.ca/i-have-a-blood-cancer/blood-cancers-kids-teens-young-adults/young-adult-blood-cancers
		ACT - Accelerating Clinical Trials	https://act-aec.ca/					ACT - Accelerating Clinical Trials	https://act-aec.ca/
		CHEER	https://cheerchildhealth.ca/					CHEER	https://cheerchildhealth.ca/
		childhood cancer canada	https://www.childhoodcancer.ca/					childhood cancer canada	https://www.childhoodcancer.ca/
		Kids Cancer Care Foundation	https://www.kidscancercare.ab.ca/?gad_source=1&gclid=CjwKCAiAtsa9BhAKEiwAUZAszfB9Mrqfb9FsiJrdSP38NR4igekDnSTs5HCoQGeu-BCGxU3X_naXQRoCidIQAvD_BwE					Kids Cancer Care Foundation	https://www.kidscancercare.ab.ca/?gad_source=1&gclid=CjwKCAiAtsa9BhAKEiwAUZAszfB9Mrqfb9FsiJrdSP38NR4igekDnSTs5HCoQGeu-BCGxU3X_naXQRoCidIQAvD_BwE
		Kids With Cancer Society	https://www.kidswithcancer.ca/					Kids With Cancer Society	https://www.kidswithcancer.ca/
		Ontario Parents Advocating for Children with Cancer (OPACC)	https://www.opacc.org/					Ontario Parents Advocating for Children with Cancer (OPACC)	https://www.opacc.org/
		Campfire Circle	https://campfirecircle.org/about-campfire-circle/					Campfire Circle	https://campfirecircle.org/about-campfire-circle/
		Camp Quality	https://www.campquality.org/					Camp Quality	https://www.campquality.org/
		Zippaport	https://www.zippaport.ca/about/					Zippaport	https://www.zippaport.ca/about/
		Miracle Marnie Foundation	https://www.miraclemarniefoundation.com/contact-us					Miracle Marnie Foundation	https://www.miraclemarniefoundation.com/contact-us
		Strong Like Sloan Foundation	https://linktr.ee/stronglikesloane					Strong Like Sloan Foundation	https://linktr.ee/stronglikesloane
		Advocacy for Canadian childhood Oncology research network	https://www.ac2orn.com/					Advocacy for Canadian childhood Oncology research network	https://www.ac2orn.com/
		Leucan	https://www.leucan.qc.ca/en/					Leucan	https://www.leucan.qc.ca/en/
		Tuberous Sclerosis Canada	https://www.tscanada.ca/					Tuberous Sclerosis Canada	https://www.tscanada.ca/
		VHL Canada	https://www.vhlcan.ca/					VHL Canada	https://www.vhlcan.ca/
		APPHON	https://www.apphon-rohppa.com/en/about-us					APPHON	https://www.apphon-rohppa.com/en/about-us
May 13th, 2025	Via Email	Fondation Charles-Bruenau	https://www.charlesbruneau.qc.ca/fr/					Fondation Charles-Bruenau	https://www.charlesbruneau.qc.ca/fr/
		Canadian Cancer Trial Group	https://www.ctg.queensu.ca/					iRARE centres	https://irarecentres.org/
		ACT - Accelerating Clinical Trials	https://act-aec.ca/					The Deep C podcast	https://www.thedeepcpodcast.com/
		CHEER	https://cheerchildhealth.ca/					Navigating childhood cancer podcast	https://navigatingchildhoodcancerpodcast.buzzsprout.com/
		iRARE centres	https://irarecentres.org/					Li Fraumeni Syndrome: LFSA	www.lfsassociation.org
		Advocacy for Canadian childhood Oncology research network	https://www.ac2orn.com/					Brain Cancer Canada	https://braincancercanada.ca/
		Tuberous Sclerosis Canada	https://www.tscanada.ca/					Hereditary breast and ovarian cance	https://hboc.ca/
		VHL Canada	https://www.vhlcan.ca/					Hereditary diseases of Saguenay-Lac-Saint-Jean	https://coramh.org/
		The Deep C podcast	https://www.thedeepcpodcast.com/					Jewish genetic disorders	http://testjgd.com/wp/
		Navigating childhood cancer podcast	https://navigatingchildhoodcancerpodcast.buzzsprout.com/					Tumour Foundation of BC	https://www.tumourfoundation.ca/
		Tali's Fund	https://talisfund.org/					Melonoma Canada	https://melanomacanada.ca/fr/
		Li Fraumeni Syndrome: LFSA	www.lfsassociation.org					Save Your Skin Foundation	https://www.saveyourskin.ca/fr
		Leukemia and Lymphoma Society of Canada	https://www.bloodcancers.ca/					National Organization for Rare Diseases	https://rarediseases.org/patient-organizations/
		Brain Cancer Canada	https://braincancercanada.ca/					Genetic Alliance	https://diseaseinfosearch.org/support
		Childhood Cancer Canada	https://www.childhoodcancer.ca/					Orphanet	https://www.orpha.net/en/patient-organisations
		Kids with Cancer Society	https://www.kidswithcancer.ca/					l'association de la neurofibromatose du quebec	https://anfq.ca/
		Ac2orn	https://www.ac2orn.com/home					Neurofibromatosis Ontario	http://www.nfon.ca/
		Leucan	https://www.leucan.qc.ca/fr/
		Hereditary breast and ovarian cance	https://hboc.ca/
		Hereditary diseases of Saguenay-Lac-Saint-Jean	https://coramh.org/
		Jewish genetic disorders	http://testjgd.com/wp/
		Tumour Foundation of BC	https://www.tumourfoundation.ca/
		Melonoma Canada	https://melanomacanada.ca/fr/
		Save Your Skin Foundation	https://www.saveyourskin.ca/fr
		Von-Hippel-Lindau disease	https://www.vhlcan.ca/
		National Organization for Rare Diseases	https://rarediseases.org/patient-organizations/
		Genetic Alliance	https://diseaseinfosearch.org/support
		Orphanet	https://www.orpha.net/en/patient-organisations
		l'association de la neurofibromatose du quebec	https://anfq.ca/
		Neurofibromatosis Ontario	http://www.nfon.ca/
		Tip of the Toes	https://tipoftoes.com/
		Young Adult Cancer Canada	https://youngadultcancer.ca/

## Sheet: Screening Criteria
Sources	Reasoning	Elibility
A		Eligible
B	1	Not a non-profit (no registered charitable number)
	2	not located in Canada
	3	Does not disseminate information/resources
	4	does not serve the pediatric oncology and/or AYA community
Dessiminate if:
1. They have to dessiminate knowledge (online or in-person)
2. it is relevant to the pediatric oncology community in Canada
3. the content being shared or discussed involves information concerning the spectrum of cancer care from prevention to end-of-life care and bereavement

## Sheet: Screening (preliminary search)
Source	Key term Used	Number of results	Name of Organization	Search Link	Alphebetical order	Search links	Remove duplicates	search links	Order by links	search links	Remove ("no website")	search links	Eligibility		Search links Based on Eligibility Criteria	Eligibility
ACCESS' Non-Profit partners					CIHR - Canadian Institutes of Health Research	https://cihr-irsc.gc.ca/e/37792.html	CIHR - Canadian Institutes of Health Research	https://cihr-irsc.gc.ca/e/37792.html	Childhood Cancer Survivor Canada - Survivant d'un Cancer Pédiatrique Canada	https://childhoodcancersurvivor.org/	Childhood Cancer Survivor Canada - Survivant d'un Cancer Pédiatrique Canada	https://childhoodcancersurvivor.org/	A		https://childhoodcancersurvivor.org/	A
Feb 5th 2025	NA	25	CIHR - Canadian Institutes of Health Research	https://cihr-irsc.gc.ca/e/37792.html	BioCanRx Cancer Stakeholder Alliance	https://biocanrx.com/patients/empowering-the-cancer-community/cancer-stakeholder-alliance	BioCanRx Cancer Stakeholder Alliance	https://biocanrx.com/patients/empowering-the-cancer-community/cancer-stakeholder-alliance	Active Jewish Adults (AJA) 50+	AJA50PLUS.CA	Active Jewish Adults (AJA) 50+	AJA50PLUS.CA	B0		https://campfirecircle.org/	A
			Le Fond de Sarah des Cedres Sarah's funds for cedars	https://sarahsfund.ca/	Canadian cardiovascular society	https://ccs.ca/canadian-pediatric-cardiology-association/	Canadian cardiovascular society	https://ccs.ca/canadian-pediatric-cardiology-association/	Canadian Pediatric Brain Tumor Consortium (CPBTC)	Could not find	Canadian Pediatric Brain Tumor Consortium (CPBTC)	Could not find		Ask	https://caringtogether.life/	A
			Accelerate - innovation for children and adolescents with cancer	https://www.accelerate-platform.org/	Minnie's Hope Social Pediatric Center - Le centre de pediatrie sociale minnie's hope	https://minnieshope.org/	Minnie's Hope Social Pediatric Center - Le centre de pediatrie sociale minnie's hope	https://minnieshope.org/	Fondation Lorenzo Di-Fraja / Lorenzo Di-Fraja Foundation	DI-FRAJALORENZO.CANALBLOG.COM	Fondation Lorenzo Di-Fraja / Lorenzo Di-Fraja Foundation	DI-FRAJALORENZO.CANALBLOG.COM	B1		https://ccfsupport.com/	A
			Ac2orn	https://www.ac2orn.com/	360 hair (Medical wigs… synthetic & real hair wigs	https://360-hair.com/	360 hair (Medical wigs… synthetic & real hair wigs	https://360-hair.com/	Shree Swaminarayan Gurukul Canada	gurukulcanada.org	Shree Swaminarayan Gurukul Canada	gurukulcanada.org	B0		https://childcan.com/	A
			Aladdin	https://aladdin-education.eu/	A child's Voice Foundation	https://www.acvf.ca/	A child's Voice Foundation	https://www.acvf.ca/	AJA IMMIGRATION CONSULTANTS INC.	http://ajaimmigration.com/	AJA IMMIGRATION CONSULTANTS INC.	http://ajaimmigration.com/	B0		https://childhoodcancersurvivor.org/	A
			BioCan Rx - Canada's immunotherapy network	https://biocanrx.com/	AA PEDIATRIC MEDICAL CLINIC INC	No website	AA PEDIATRIC MEDICAL CLINIC INC	No website	AYA KITCHENS OF VANCOUVER LTD.	http://burnabyboardoftrade.chambermaster.com/list/member/aya-kitchens-of-vancouver-ltd-7573	AYA KITCHENS OF VANCOUVER LTD.	http://burnabyboardoftrade.chambermaster.com/list/member/aya-kitchens-of-vancouver-ltd-7573	B0		https://fightlikemason.org/	A
			AYA CAN - Canadian cancer advocacy	https://ayacan.ca/	ABC PEDIATRIC THERAPIES INC.	https://www.abcpediatrictherapies.ca/	ABC PEDIATRIC THERAPIES INC.	https://www.abcpediatrictherapies.ca/	CHINMAYA MISSION TORONTO	http://chinmayamissiontoronto.com/	CHINMAYA MISSION TORONTO	http://chinmayamissiontoronto.com/	B0		https://helenashope.com/	A
			Childhood Cancer Canada	https://www.childhoodcancer.ca/mission-history/	Ac2orn	https://www.ac2orn.com/	Ac2orn	https://www.ac2orn.com/	nternational Swaminarayan Satsang Organization of Edmonton	http://edmonton.swaminarayan.in/	nternational Swaminarayan Satsang Organization of Edmonton	http://edmonton.swaminarayan.in/	B0		https://ikca.ca/programs/	A
			Canadian Cancer Clinical Trials Network	https://3ctn.ca/about-us/	ACADEMIC PEDIATRICS INCORPORATED	https://www.academicpedsjnl.net/	ACADEMIC PEDIATRICS INCORPORATED	https://www.academicpedsjnl.net/	Late Effects, Assessment and Follow UP (LEAF)	http://www.bccancer.bc.ca/our-services/services/late-effects-assessment-follow-up#About	Late Effects, Assessment and Follow UP (LEAF)	http://www.bccancer.bc.ca/our-services/services/late-effects-assessment-follow-up#About	B5	Not sure	https://nofcc.ca/	A
			CANON - Canadian Adolescent and young adult neuro-oncology network	https://ayabraincancer.ca/	Accelerate - innovation for children and adolescents with cancer	https://www.accelerate-platform.org/	Accelerate - innovation for children and adolescents with cancer	https://www.accelerate-platform.org/	BC children's hopsital	http://www.bcchildrens.ca/	BC children's hopsital	http://www.bcchildrens.ca/	B1		https://talisfund.org/about-us/what-we-do/	A
			CanSaRCC	https://www.cansarcc.ca/	accomodations and other essential services for sick children and their families	https://www.rmhcmanitoba.org/	accomodations and other essential services for sick children and their families	https://www.rmhcmanitoba.org/	GAYATRI PARIWAR-YUGNIRMAN CANADA	http://www.gptoronto.net/	GAYATRI PARIWAR-YUGNIRMAN CANADA	http://www.gptoronto.net/	B0		https://wckfoundation.ca/	A
			Children's cancer & blood disorders	https://www.c17.ca/	ACT - Accelerating Clinical Trials	https://act-aec.ca/	ACT - Accelerating Clinical Trials	https://act-aec.ca/	HIMALAYA FOUNDATION	http://www.himalayafoundation.org/	HIMALAYA FOUNDATION	http://www.himalayafoundation.org/	B0		https://www.c17.ca/	A
			CTTC - Cell therapy transplant Canada	https://www.cttcanada.org/	Active Jewish Adults (AJA) 50+	AJA50PLUS.CA	Active Jewish Adults (AJA) 50+	AJA50PLUS.CA	MANAWMAYA THERAVADA BUDDHIST SOCIETY	http://www.mtbscanada.org/	MANAWMAYA THERAVADA BUDDHIST SOCIETY	http://www.mtbscanada.org/	B0		https://www.campquality.org/	A
			Canadian Pediatric Brain Tumor Consortium (CPBTC)	Could not find	ACTIVE LIVING ALLIANCE FOR CANADIANS WITH A DISABILITY ALLIANCE DE VIE ACTIVE POUR LES CANADIENS/CANADIENNES AYANT UN HANDICAP	https://ala.ca/	ACTIVE LIVING ALLIANCE FOR CANADIANS WITH A DISABILITY ALLIANCE DE VIE ACTIVE POUR LES CANADIENS/CANADIENNES AYANT UN HANDICAP	https://ala.ca/	Pediatric Cancers Survivorship Society of BC	http://www.pcssbc.com/	Pediatric Cancers Survivorship Society of BC	http://www.pcssbc.com/	B5	Not sure	https://www.candlelightersnl.ca/	A
			SickKids - Garron Family Cancer Centre	https://www.sickkids.ca/en/care-services/centres/garron-family-cancer-centre/	Adolescent and Young Adult (AYA) oncology program	https://www.uhn.ca/PrincessMargaret/Clinics/Adolescent_Young_Adult_Oncology#tab1	Adolescent and Young Adult (AYA) oncology program	https://www.uhn.ca/PrincessMargaret/Clinics/Adolescent_Young_Adult_Oncology#tab1	L'ASSOCIATION POUR ENFANTS AYANT DES TROUBLES D'APPRENTISSAGE (CHAPITRE DE L'OUTAOUAIS)	http://www.qgetaoutaouais.gc.ca/	L'ASSOCIATION POUR ENFANTS AYANT DES TROUBLES D'APPRENTISSAGE (CHAPITRE DE L'OUTAOUAIS)	http://www.qgetaoutaouais.gc.ca/	B0		https://www.candlelightersnl.ca/campdelight/	A
			Helena's Hope - pathways to more kids surviving cancer	https://helenashope.com/	Adolescent and Young Adult (AYA) oncology program	https://www.uhn.ca/PrincessMargaret/Clinics/Adolescent_Young_Adult_Oncology#tab1	Adolescent and Young Adult (AYA) program	https://www.cancercare.mb.ca/Patient-Family/support-services/programs-and-support-groups	360 hair (Medical wigs… synthetic & real hair wigs	https://360-hair.com/	360 hair (Medical wigs… synthetic & real hair wigs	https://360-hair.com/	B0		https://www.candlelighterssimcoe.ca/	A
			Leucan association for children with cancer	https://www.leucan.qc.ca/en/	Adolescent and Young Adult (AYA) program	https://www.cancercare.mb.ca/Patient-Family/support-services/programs-and-support-groups	Adolescent and Young Adult program	https://www.uhn.ca/PrincessMargaret/Clinics/Adolescent_Young_Adult_Oncology	Canadian Cancer Clinical Trials Network	https://3ctn.ca/about-us/	Canadian Cancer Clinical Trials Network	https://3ctn.ca/about-us/	B1		https://www.childhoodcancer.ca/	A
			Leukemia & Lymphoma society of Canada	https://www.bloodcancers.ca/	Adolescent and Young Adult (AYA) program	https://www.cancercare.mb.ca/Patient-Family/support-services/programs-and-support-groups	adolescent/young adult (AYA) patient navigator	https://www.albertahealthservices.ca/cancer/Page18042.aspx	ACT - Accelerating Clinical Trials	https://act-aec.ca/	ACT - Accelerating Clinical Trials	https://act-aec.ca/	B1		https://www.facebook.com/groups/canadianlionschildhoodcancerfoundation	A
			LFSA - Li-Fraumeni syndrome association canada	https://www.lfsassociation.org/canada/	Adolescent and Young Adult program	https://www.uhn.ca/PrincessMargaret/Clinics/Adolescent_Young_Adult_Oncology	Adult survivors of childhood cancer	o	AH AYA GOH CORPORATION	https://ahayagoh.com/	AH AYA GOH CORPORATION	https://ahayagoh.com/	B0		https://www.kidscancercare.ab.ca/?gad_source=1&gclid=CjwKCAiAtsa9BhAKEiwAUZAszfB9Mrqfb9FsiJrdSP38NR4igekDnSTs5HCoQGeu-BCGxU3X_naXQRoCidIQAvD_BwE	A
			PediatricCancer models and mechanisms network	https://pcmmnetwork.ca/	Adolescent and Young Adult program	https://www.uhn.ca/PrincessMargaret/Clinics/Adolescent_Young_Adult_Oncology	Advocacy for Canadian childhood Oncology research network	https://www.ac2orn.com/	Ah Aya Goh Holdings Inc.	https://ahayagoh.com/	Ah Aya Goh Holdings Inc.	https://ahayagoh.com/	B0		https://www.kidswithcancer.ca/	A
			POGO - Pediatric oncology group of Ontario	https://www.pogo.ca/	adolescent/young adult (AYA) patient navigator	https://www.albertahealthservices.ca/cancer/Page18042.aspx	AH AYA GOH CORPORATION	https://ahayagoh.com/	AJA CONSTRUCTION LTD.	https://ajacg.net/	AJA CONSTRUCTION LTD.	https://ajacg.net/	B0		https://www.leucan.qc.ca/en/	A
			Rare diseases models and mechanisms network	https://www.rare-diseases-catalyst-network.ca/	adolescent/young adult (AYA) patient navigator	https://www.albertahealthservices.ca/cancer/Page18042.aspx	AH AYA GOH HAISLA GENERAL PARTNER INC.	No website	AJA CONSULTING SERVICES INC.	https://ajacs.in/	AJA CONSULTING SERVICES INC.	https://ajacs.in/	B0		https://www.manitobacandlelighters.org/	A
			RareKidsCan - MICYRN	https://www.micyrn.ca/posts/pedrdnetwork	Adult survivors of childhood cancer	https://rebounders.ca/	Ah Aya Goh Holdings Inc.	https://ahayagoh.com/	AJA ENTERPRISES INC.	https://ajaenterprisesinc.ca/	AJA ENTERPRISES INC.	https://ajaenterprisesinc.ca/	B0		WWW.WALK-A-THON.CA	A
			SickKids Research Institute	https://www.sickkids.ca/en/research/about-research-institute/	Advocacy for Canadian childhood Oncology research network	https://www.ac2orn.com/	AJA AVIATION EMPLOYMENT AGENCY INC.	https://www.canadacompanyregistry.com/companies/aja-aviation-employment-agency-inc/	AJA ENTERTAINMENT INC.	https://ajaentertainment.ca/	AJA ENTERTAINMENT INC.	https://ajaentertainment.ca/	B0		https://www.opacc.org/	A
			U-link canada	https://u-link.care/	AH AYA GOH CORPORATION	https://ahayagoh.com/	AJA BEAUTY CARE FUSIONS INC.	No website	AJA HEALTH AND WELLNESS INC.	https://ajahw.com/	AJA HEALTH AND WELLNESS INC.	https://ajahw.com/	B1		https://www.pogo.ca/	A
Government of Canada's Federal Corporation Database					Ah Aya Goh Corporation	https://ahayagoh.com/	AJA CHAHAL TRUCKING LTD.	https://safer.fmcsa.dot.gov/query.asp?searchtype=ANY&query_type=queryCarrierSnapshot&query_param=USDOT&query_string=2012778	AJA LABS INC.	https://ajalabs.ca/	AJA LABS INC.	https://ajalabs.ca/	B0		https://www.sophiasmiles.org/	A
Feb 16th 2025	"Childhood Cancer"	3	Childhood Cancer Survivor Canada - Survivant d'un Cancer Pédiatrique Canada	https://childhoodcancersurvivor.org/	AH AYA GOH HAISLA GENERAL PARTNER INC.	No website	Aja Chandigarh fine dine & bar Inc.	https://www.tripadvisor.ca/Restaurant_Review-g297596-d7282045-Reviews-AJA-Chandigarh.html	AJA Property Maintenance and Landscaping Ltd.	https://ajapropertymaintenance.ca/	AJA Property Maintenance and Landscaping Ltd.	https://ajapropertymaintenance.ca/	B0		https://www.zippaport.ca/	A
															AJA50PLUS.CA	B0
			Childhood Cancer Canada Foundation - Fondation canadienne du Cancer Chez l'enfant	https://www.childhoodcancer.ca/	Ah Aya Goh Holdings Inc.	https://ahayagoh.com/	AJA CONSTRUCTION LTD.	https://ajacg.net/	CANADIAN FEDERATION OF UNIVERSITY WOMEN - AJAX - PICKERING SCHOLARSHIP FUND	https://ajaxcfuw.ca/	CANADIAN FEDERATION OF UNIVERSITY WOMEN - AJAX - PICKERING SCHOLARSHIP FUND	https://ajaxcfuw.ca/	B0		gurukulcanada.org	B0
			Canadian Lions Childhood Cancer Foundation	https://www.facebook.com/groups/canadianlionschildhoodcancerfoundation	AJA AVIATION EMPLOYMENT AGENCY INC.	https://www.canadacompanyregistry.com/companies/aja-aviation-employment-agency-inc/	AJA CONSULTING SERVICES INC.	https://ajacs.in/	Ajax LightHouse	https://ajaxlighthouse.ca/	Ajax LightHouse	https://ajaxlighthouse.ca/	B0		http://ajaimmigration.com/	B0
Feb 16th 2025	"Pediatric Cancer"	0			AJA BEAUTY CARE FUSIONS INC.	No website	AJA CONTRACTING INC.	No website	ACTIVE LIVING ALLIANCE FOR CANADIANS WITH A DISABILITY ALLIANCE DE VIE ACTIVE POUR LES CANADIENS/CANADIENNES AYANT UN HANDICAP	https://ala.ca/	ACTIVE LIVING ALLIANCE FOR CANADIANS WITH A DISABILITY ALLIANCE DE VIE ACTIVE POUR LES CANADIENS/CANADIENNES AYANT UN HANDICAP	https://ala.ca/	B1		http://burnabyboardoftrade.chambermaster.com/list/member/aya-kitchens-of-vancouver-ltd-7573	B0
Feb 16th 2025	"Pediatric"	12	Canadian Pediatric Cardiology Association	https://ccs.ca/canadian-pediatric-cardiology-association/	AJA CHAHAL TRUCKING LTD.	https://safer.fmcsa.dot.gov/query.asp?searchtype=ANY&query_type=queryCarrierSnapshot&query_param=USDOT&query_string=2012778	AJA CONTROLS LTD.	No website	Aladdin	https://aladdin-education.eu/	Aladdin	https://aladdin-education.eu/	B3		http://chinmayamissiontoronto.com/	B0
			Pediatric Chairs of Canada - Directeurs de pédiatrie du Canada	https://www.pediatricchairs.ca/	Aja Chandigarh fine dine & bar Inc.	https://www.tripadvisor.ca/Restaurant_Review-g297596-d7282045-Reviews-AJA-Chandigarh.html	AJA CREDIT AND FINANCIAL CONSULTING INC.	No website	Alberta Cancer Foundation (ACF)	https://albertacancer.ca/homepage/	Alberta Cancer Foundation (ACF)	https://albertacancer.ca/homepage/	B1		http://edmonton.swaminarayan.in/	B0
			Canadian pediatric endocrine group (CPEG) - Groupe Canadien d'endocrinologie pédiatrique (GCEP)	https://cpeg-gcep.net/fr	AJA CONSTRUCTION LTD.	https://ajacg.net/	AJA DESIGN BUILD INC.	No website	Al-Hedaya Islamic Centre of Northeast Calgary	https://alhedayacentre.ca/	Al-Hedaya Islamic Centre of Northeast Calgary	https://alhedayacentre.ca/	B0		http://www.gptoronto.net/	B0
			Canadian Academy of Pediatric Dentistry	https://www.capd-acdp.org/	AJA CONSULTING SERVICES INC.	https://ajacs.in/	AJA DEVELOPMENTS INC.	No website	Al-Hidaayah Centre	https://alhidayahcenter.com/	Al-Hidaayah Centre	https://alhidayahcenter.com/	B0		http://www.himalayafoundation.org/	B0
			The Canadian Pediatric Anesthesia Society	https://pediatricanesthesia.ca/	AJA CONTRACTING INC.	No website	AJA DREAMS HOLDINGS INC.	No website	DR. AYA ELSAHARTY MEDICINE PROFESSIONAL CORPORATION	https://anesthesia.healthsci.mcmaster.ca/contact/	DR. AYA ELSAHARTY MEDICINE PROFESSIONAL CORPORATION	https://anesthesia.healthsci.mcmaster.ca/contact/	B0		http://www.mtbscanada.org/	B0
			Canadian Pediatric Thrombosis & Hemostasis Network	https://cpthn.ca/	AJA CONTROLS LTD.	No website	AJA ENTERPRISES INC.	https://ajaenterprisesinc.ca/	ANSPAYAXW SCHOOL SOCIETY	https://app.riipen.com/companies/3VoMgKzD	ANSPAYAXW SCHOOL SOCIETY	https://app.riipen.com/companies/3VoMgKzD	B0		http://www.qgetaoutaouais.gc.ca/	B0
			Brady's Foundation for Pediatric Palliative Care	https://www.bradysfoundation.ca/our-impact-mojave	AJA CREDIT AND FINANCIAL CONSULTING INC.	No website	AJA ENTERTAINMENT INC.	https://ajaentertainment.ca/	Equipe d'accompagnement Au Diapason	https://audiapason.org/	Equipe d'accompagnement Au Diapason	https://audiapason.org/	B1		https://360-hair.com/	B0
			Canadian Association of Pediatric Experts in Skin	No Website	AJA DESIGN BUILD INC.	No website	AJA GENERAL TRADING INC.	No website	Aya Afrika Foundation	https://ayaafrikafoundation.ca/	Aya Afrika Foundation	https://ayaafrikafoundation.ca/	B0		https://ahayagoh.com/	B0
			World Society for Pediatric and Congenital Heart Surgery	https://wspchs.org/	AJA DEVELOPMENTS INC.	No website	AJA GROWTH CAPITAL FUND SERIES I. LIMITED PARTNERSHIP	No website	AYA BARBER & STYLISTS INC.	https://ayabarberstylists.wixsite.com/ayabarber	AYA BARBER & STYLISTS INC.	https://ayabarberstylists.wixsite.com/ayabarber	B0		https://ahayagoh.com/	B0
			The Council of Canadian Pediatric Hematology/ Oncology Directors - Le Conseil Canadien des Directeurs de Programme d'Hematologie/ Oncologie Pediatrique	https://www.c17.ca/	AJA DREAMS HOLDINGS INC.	No website	AJA HEALTH AND WELLNESS INC.	https://ajahw.com/	CANON - Canadian Adolescent and young adult neuro-oncology network	https://ayabraincancer.ca/	CANON - Canadian Adolescent and young adult neuro-oncology network	https://ayabraincancer.ca/	B1		https://ajacg.net/	B0
			World federation of pediatric intensive and critical care societies	https://wfpiccs.org/	AJA ENTERPRISES INC.	https://ajaenterprisesinc.ca/	AJA HEALTH INC.	No website	AYA CAN - Canadian cancer advocacy	https://ayacan.ca/	AYA CAN - Canadian cancer advocacy	https://ayacan.ca/	B1		https://ajacs.in/	B0
			Sloane's House Pediatric Recreation and Respite Care Centre Inc.	https://www.sloaneshouse.org/	AJA ENTERTAINMENT INC.	https://ajaentertainment.ca/	AJA HOLDINGS 2013 INC.	No website	AYA CANADA INC.	https://ayacan.ca/					https://ajaenterprisesinc.ca/	B0
Feb 16th 2025	"Pediatric oncology"	0			AJA GENERAL TRADING INC.	No website	AJA HOLDINGS INC.	No website	AYA HEALTH TECHNOLOGIES INC	https://ayacare.com/	AYA HEALTH TECHNOLOGIES INC	https://ayacare.com/	B1		https://ajaentertainment.ca/	B0
Feb 16th 2025	"Child cancer"	0			AJA GROWTH CAPITAL FUND SERIES I. LIMITED PARTNERSHIP	No website	AJA IMMIGRATION CONSULTANTS INC.	http://ajaimmigration.com/	Aya Payments Incorporated	https://ayacare.com/					https://ajalabs.ca/	B0
Feb 16th 2025	"Adolescent cancer"	0			AJA HEALTH AND WELLNESS INC.	https://ajahw.com/	AJA IMMOBILIER INC.	https://www.ajaimmobilier.com/	CONSULTATION AYAA INC.AYAA CONSULTING INC.	https://ayaconsultingfirm.com/	CONSULTATION AYAA INC.AYAA CONSULTING INC.	https://ayaconsultingfirm.com/	B0		https://ajapropertymaintenance.ca/	B0
Feb 16th 2025	"AYA"	3	Aya Afrika Foundation	https://ayaafrikafoundation.ca/	AJA HEALTH INC.	No website	AJA INC.	https://www.linkedin.com/company/aja-inc	AYA DESIGN INC.	https://ayadesignshop.com/?__cf_chl_tk=JVoA.dqjUphrWaUZOtvVos9MXes6dWOJwfy3bqWyg6w-1739990295-1.0.1.1-Aq_JYylrqaBHaY7JlyxDlaktPPw4xE7uDDiBtEZlOmY	AYA DESIGN INC.	https://ayadesignshop.com/?__cf_chl_tk=JVoA.dqjUphrWaUZOtvVos9MXes6dWOJwfy3bqWyg6w-1739990295-1.0.1.1-Aq_JYylrqaBHaY7JlyxDlaktPPw4xE7uDDiBtEZlOmY	B0		https://ajaxcfuw.ca/	B0
			Aya Education Fund	https://www.ayaeducationfund.com/	AJA HOLDINGS 2013 INC.	No website	AJA INTERNATIONAL LTD.	https://www.ajaint.com/	AYA EXPERTS INC	https://ayaexperts.com/	AYA EXPERTS INC	https://ayaexperts.com/	B0		https://ajaxlighthouse.ca/	B0
			AYA Can - Canadian Cancer Advocacy	https://ayacan.ca/	AJA HOLDINGS INC.	No website	AJA INVESTMENTS INC.	No website	AYA FINANCIAL INC.	https://ayafinancial.com/	AYA FINANCIAL INC.	https://ayafinancial.com/	B0		https://alhedayacentre.ca/	B0
Feb 16th 2025	"Infant Cancer"	0			AJA IMMIGRATION CONSULTANTS INC.	http://ajaimmigration.com/	AJA INVESTMENTS LTD.	No website	Aya Fitness Inc.	https://ayafitness.com/	Aya Fitness Inc.	https://ayafitness.com/	B0		https://alhidayahcenter.com/	B0
Feb 18th 2025	"Cancer chez l’enfant"	1	Childhood Cancer Canada Foundation - Fondation canadienne du Cancer Chez l'enfant	https://www.childhoodcancer.ca/	AJA IMMOBILIER INC.	https://www.ajaimmobilier.com/	AJA IT Services Inc.	No website	Aya Gold & Silver Inc.Aya Or & Argent Inc.	https://ayagoldsilver.com/	Aya Gold & Silver Inc.Aya Or & Argent Inc.	https://ayagoldsilver.com/	B0		https://anesthesia.healthsci.mcmaster.ca/contact/	B0
Feb 18th 2025	"Cancer pédiatrique"	1	Childhood Cancer Survivor Canada - Survivant d'un Cancer Pédiatrique Canada	https://childhoodcancersurvivor.org/	AJA INC.	https://www.linkedin.com/company/aja-inc	AJA LABS INC.	https://ajalabs.ca/	AYA Group Inc.	https://ayagroup.com/?srsltid=AfmBOoqU0pHJ9Lo4PisdqvSkslUE-CVV8wbuBA70mIF-DdX2SlQ0mmS7	AYA Group Inc.	https://ayagroup.com/?srsltid=AfmBOoqU0pHJ9Lo4PisdqvSkslUE-CVV8wbuBA70mIF-DdX2SlQ0mmS7	B0		https://app.riipen.com/companies/3VoMgKzD	B0
Feb 18th 2025	"Pédiatrique"	6	Canadian pediatric endocrine group (CPEG) - Groupe Canadien d'endocrinologie pédiatrique (GCEP)	https://cpeg-gcep.net/fr	AJA INTERNATIONAL LTD.	https://www.ajaint.com/	AJA LEASING LTD.	No website	AYA INC.	https://ayainc.net/	AYA INC.	https://ayainc.net/	B0		https://ayaafrikafoundation.ca/	B0
			Canadian Academy of Pediatric Dentistry	https://www.capd-acdp.org/	AJA INVESTMENTS INC.	No website	AJA LOUDEN STUDIOS LTD.	https://www.ajalouden.com/	AYA K. IMMIGRATION SERVICES INC.	https://ayak.ca/	AYA K. IMMIGRATION SERVICES INC.	https://ayak.ca/	B0		https://ayabarberstylists.wixsite.com/ayabarber	B0
			Canadian Association of Paediatric Surgeons - Association Canadienne de Chirurgie Pediatrique	https://www.caps.ca/	AJA INVESTMENTS INC.	No website	AJA MARKET INC.	https://ottawa-on.findstorenearme.ca/aja-market-inc/	AYA MATTRESS INC.	https://ayamattress.com/	AYA MATTRESS INC.	https://ayamattress.com/	B0		https://ayaconsultingfirm.com/	B0
			Childhood Cancer Survivor Canada - Survivant d'un Cancer Pédiatrique Canada	https://childhoodcancersurvivor.org/	AJA INVESTMENTS LTD.	No website	AJA MEDIA CORP.	No website	AYA'S DRY CLEANING & ALTERATIONS INC.	https://ayasdrycleaning.ca/	AYA'S DRY CLEANING & ALTERATIONS INC.	https://ayasdrycleaning.ca/	B0		https://ayadesignshop.com/?__cf_chl_tk=JVoA.dqjUphrWaUZOtvVos9MXes6dWOJwfy3bqWyg6w-1739990295-1.0.1.1-Aq_JYylrqaBHaY7JlyxDlaktPPw4xE7uDDiBtEZlOmY	B0
			Canadian Association of Child Neurology Corporation - Corporation de l'association canadienne de neurologie pediatrique	https://www.cnsf.org/cacn/about-cacn/	AJA IT Services Inc.	No website	AJA Property Maintenance and Landscaping Ltd.	https://ajapropertymaintenance.ca/	Aya Solutions inc.	https://ayasolutions.net/	Aya Solutions inc.	https://ayasolutions.net/	B0		https://ayaexperts.com/	B0
			The Council of Canadian Pediatric Hematology/ Oncology Directors - Le Conseil Canadien des Directeurs de Programme d'Hematologie/ Oncologie Pediatrique	https://www.c17.ca/	AJA LABS INC.	https://ajalabs.ca/	AJA REAL PROPERTY HOLDINGS INC.	No website	AYA TRADING COMPANY LTD.	https://ayatrade.co/	AYA TRADING COMPANY LTD.	https://ayatrade.co/	B0		https://ayafinancial.com/	B0
Feb 18th 2025	"Oncologie pédiatrique"	1	The Council of Canadian Pediatric Hematology/ Oncology Directors - Le Conseil Canadien des Directeurs de Programme d'Hematologie/ Oncologie Pediatrique	https://www.c17.ca/	AJA LEASING LTD.	No website	AJA RESOURCES INC.	No website	Bos Aya Transport Général Inc.	https://b2bhint.com/fr/company/ca-qc/bos-aya-transport-general-inc--1176014828	Bos Aya Transport Général Inc.	https://b2bhint.com/fr/company/ca-qc/bos-aya-transport-general-inc--1176014828	B0		https://ayafitness.com/	B0
Feb 18th 2025	"Cancer de l’enfant"	0			AJA LOUDEN STUDIOS LTD.	https://www.ajalouden.com/	Aja SkyBlue Better Living Ltd.	No website	GESTION AJAA INC.	https://b2bhint.com/fr/company/ca-qc/gestion-ajaa-inc--1179043808#google_vignette	GESTION AJAA INC.	https://b2bhint.com/fr/company/ca-qc/gestion-ajaa-inc--1179043808#google_vignette	B0		https://ayagoldsilver.com/	B0
Feb 18th 2025	"Cancer de l’adolescent"	0			AJA MARKET INC.	https://ottawa-on.findstorenearme.ca/aja-market-inc/	Aja Support Services Ltd.	No website	THE MADAN AND RAKSHA M. BHAYANA FAMILY FOUNDATION	https://bhayanafoundation.org/about/	THE MADAN AND RAKSHA M. BHAYANA FAMILY FOUNDATION	https://bhayanafoundation.org/about/	B0		https://ayagroup.com/?srsltid=AfmBOoqU0pHJ9Lo4PisdqvSkslUE-CVV8wbuBA70mIF-DdX2SlQ0mmS7	B0
Feb 18th 2025	"AJA"	0			AJA MEDIA CORP.	No website	AJA TAN ENTERPRISES LTD.	https://www.dnb.com/business-directory/company-profiles.aja_tan_enterprises_ltd.a5d62535bc52b2aaadb1d7f776e55659.html	BioCan Rx - Canada's immunotherapy network	https://biocanrx.com/	BioCan Rx - Canada's immunotherapy network	https://biocanrx.com/	B1		https://ayainc.net/	B0
Feb 18th 2025	"Cancer du nourrisson"	0			AJA Property Maintenance and Landscaping Ltd.	https://ajapropertymaintenance.ca/	AJA TECHNOLOGY INC.	No website	BioCanRx Cancer Stakeholder Alliance	https://biocanrx.com/patients/empowering-the-cancer-community/cancer-stakeholder-alliance	BioCanRx Cancer Stakeholder Alliance	https://biocanrx.com/patients/empowering-the-cancer-community/cancer-stakeholder-alliance	B1		https://ayak.ca/	B0
Canada's Business Registries					AJA REAL PROPERTY HOLDINGS INC.	No website	AJA VENTURES INC.	https://www.psychedelicfinance.com/company/aja-ventures	BLÜM - Centre santé pelvienne, pédiatrie & périnatalité Inc.	https://blumsante.com/	BLÜM - Centre santé pelvienne, pédiatrie & périnatalité Inc.	https://blumsante.com/	B1		https://ayamattress.com/	B0
Feb 16th 2025	"Childhood Cancer"	0			AJA RESOURCES INC.	No website	AJA'S PROPERTY MANAGEMENT INC.	No website	AYAS TECHNOLOGY CONSULTING INC	https://ca.linkedin.com/in/ayas-technology-consulting-inc-3a6268262	AYAS TECHNOLOGY CONSULTING INC	https://ca.linkedin.com/in/ayas-technology-consulting-inc-3a6268262	B0		https://ayasdrycleaning.ca/	B0
Feb 16th 2025	"Pediatric cancer"	0			Aja SkyBlue Better Living Ltd.	No website	AJAA INVESTMENT CORPORATION	No website	campfire circle	https://campfirecircle.org/	campfire circle	https://campfirecircle.org/	A		https://ayasolutions.net/	B0
Feb 16th 2025	"Pediatric"	138	Mejri Pédiatre Inc.	No website	Aja Support Services Ltd.	No website	AJAE CONSULTING LTD.	https://www.ajae.ca/	Breaking Border	https://campgoodtimes.org/by/year-round-programs/breaking-bordersages-19-25/	Breaking Border	https://campgoodtimes.org/by/year-round-programs/breaking-bordersages-19-25/	A	Does not dessiminate on their websites, but maybe during camps. Eligible	https://ayatrade.co/	B0
			J.C. Pédiatrie inc.	No website	AJA TAN ENTERPRISES LTD.	https://www.dnb.com/business-directory/company-profiles.aja_tan_enterprises_ltd.a5d62535bc52b2aaadb1d7f776e55659.html	AJAS INC.	No website	Breaking Borders	https://campgoodtimes.org/by/year-round-programs/breaking-bordersages-19-25/					https://b2bhint.com/fr/company/ca-qc/bos-aya-transport-general-inc--1176014828	B0
			SPROUTING PEDIATRICS INC.	https://www.sproutingpediatrics.ca/resources-1	AJA TECHNOLOGY INC.	No website	AJAS Renovation Inc.	No website	Camp Goodtimes	https://campgoodtimes.org/nbe/	Camp Goodtimes	https://campgoodtimes.org/nbe/	A	Does not dessiminate on their websites, but maybe during camps. Eligible	https://b2bhint.com/fr/company/ca-qc/gestion-ajaa-inc--1179043808#google_vignette	B0
			PÉDIATRIE PLUS INC.	No website	AJA VENTURES INC.	https://www.psychedelicfinance.com/company/aja-ventures	AJAX ALLIANCE CHURCH OF THE CHRISTIAN AND MISSIONARY ALLIANCE IN CANADA	https://www.ajaxalliancechurch.com/	Canadian Cancer Society	https://cancer.ca/en/about-us	Canadian Cancer Society	https://cancer.ca/en/about-us	B1		https://bhayanafoundation.org/about/	B0
			ELNA PEDIATRICS INC.	https://elnamedical.com/fr	AJA'S PROPERTY MANAGEMENT INC.	No website	AJAX BAPTIST CHURCH	WWW.AJAXBAPTIST.CA	Canoe Kayak Canada	https://canoekayak.ca/	Canoe Kayak Canada	https://canoekayak.ca/	B0		https://ca.linkedin.com/in/ayas-technology-consulting-inc-3a6268262	B0
			Pediatra Wurks Inc	No website	AJAA INVESTMENT CORPORATION	No website	Ajax Brain Tumor Support Group	https://www.braintumour.ca/events/ajax-support-group/	CANOT KAYAK QUÉBEC	https://canot-kayak.qc.ca/	CANOT KAYAK QUÉBEC	https://canot-kayak.qc.ca/	B0		https://canoekayak.ca/	B0
			KIDSTART PEDIATRIC THERAPY INC	https://kidstartpediatrictherapy.com/	AJAE CONSULTING LTD.	https://www.ajae.ca/	Ajax Church of God	www.ajaxcos.ca	Cancer screening for unattached patients	https://carepointhealth.ca/carepoint-services/cancer-screening-clinic/	Cancer screening for unattached patients	https://carepointhealth.ca/carepoint-services/cancer-screening-clinic/	B1		https://canot-kayak.qc.ca/	B0
			WATERDOWN PEDIATRICS INC	https://www.waterdownpediatrics.com/	AJAS INC.	No website	Ajax Connect Church of the Nazarene	WWW.CONNECTAJAX.COM	Caring together.life	https://caringtogether.life/	Caring together.life	https://caringtogether.life/	A		https://causes.benevity.org/causes/124-890632847RR0001?lang=en	B0
			DR BELKADI PÉDIATRE INC.	No website	AJAS Renovation Inc.	No website	Ajax LightHouse	https://ajaxlighthouse.ca/	INTERNATIONAL SWAMINARAYAN SATSANG (ONTARIO)	https://causes.benevity.org/causes/124-890632847RR0001?lang=en	INTERNATIONAL SWAMINARAYAN SATSANG (ONTARIO)	https://causes.benevity.org/causes/124-890632847RR0001?lang=en	B0		https://chai-international.org/	B0
			SANDRA WOODS PÉDIATRE INC.	No website	AJAX ALLIANCE CHURCH OF THE CHRISTIAN AND MISSIONARY ALLIANCE IN CANADA	https://www.ajaxalliancechurch.com/	AJAX PICKERING CHRISTIAN ASSEMBLY BUILDING ASSOCIATION	no website	Hospice Kawartha Lakes	https://ccckl.ca/programs-services/hospice/	Hospice Kawartha Lakes	https://ccckl.ca/programs-services/hospice/	B1		https://chinmayacalgary.org/	B0
			Josée Chouinard pédiatre inc.	No website	AJAX BAPTIST CHURCH	WWW.AJAXBAPTIST.CA	AJAX PICKERING HOSPITAL FOUNDATION	https://www.aphfoundation.ca/	Childhood cancer family support society	https://ccfsupport.com/	Childhood cancer family support society	https://ccfsupport.com/	A		https://chinmayalondon.org/	B0
			PEDIATRICS & ALLERGY INC.	No website	Ajax Brain Tumor Support Group	https://www.braintumour.ca/events/ajax-support-group/	AJAX PUBLIC LIBRARY BOARD	https://www.ajaxlibrary.ca/	SunSense Certification Program	https://ccs-scc.my.site.com/SunSense/s/?language=en_US	SunSense Certification Program	https://ccs-scc.my.site.com/SunSense/s/?language=en_US	B1		https://chinmayavancouver.org/	B0
			SAMSOROUSH PEDIATRICS PROF. CORP.	No website	Ajax Church of God	www.ajaxcos.ca	AJAX ROTARY CLUB CHARITABLE TRUST	https://www.ajaxrotary.org/	Canadian cardiovascular society	https://ccs.ca/canadian-pediatric-cardiology-association/	Canadian cardiovascular society	https://ccs.ca/canadian-pediatric-cardiology-association/	B1		https://ckc.calgaryfoundation.org/profile/finote-selam-st-uriel-ethiopian-orthodox-tewahedo-church-of-calgary/	B0
			PEDIATRIC ASSOCIATES INC.	https://www.pediatricassociates.com/about-us.html#ourmission	Ajax Connect Church of the Nazarene	WWW.CONNECTAJAX.COM	Ajax Seventh-day Adventist Community Church	no website	Canadian Pediatric Cardiology Association	https://ccs.ca/canadian-pediatric-cardiology-association/	Canadian Pediatric Cardiology Association	https://ccs.ca/canadian-pediatric-cardiology-association/	B1		https://dentistdirector.com/listing/service-de-dentisterie-pediatrique-de-montreal-sdpm/	B0
			ÉLISABETH BERNARD, PÉDIATRE INC.	No website	Ajax LightHouse	https://ajaxlighthouse.ca/	Al Rayan Islamic Centre	https://www.alrayanislamiccentre.org/	CLINIQUE DENTAIRE PÉDIATRIQUE DE SALABERRY INC.	https://cdpds.ca/	CLINIQUE DENTAIRE PÉDIATRIQUE DE SALABERRY INC.	https://cdpds.ca/	B1		https://ekal.ca/	B0
			PÉDIATRIE M&D INC.	No website	AJAX PICKERING CHRISTIAN ASSEMBLY BUILDING ASSOCIATION	no website	Al-Hedaya Islamic Centre of Northeast Calgary	https://alhedayacentre.ca/	Stéphanie Claveau dentiste pédiatrique inc.	https://cdpds.ca/equipe-dentiste-pediatrique-montreal/#:~:text=Dre%20St%C3%A9phanie%20Claveau%2C%20dentiste%20p%C3%A9diatrique&text=Elle%20obtient%20son%20dipl%C3%B4me%20d'%C3%A9tudes%20sup%C3%A9rieures%20et%20sa%20ma%C3%AEtrise,des%20chirurgiens%20dentistes%20du%20Canada.	Stéphanie Claveau dentiste pédiatrique inc.	https://cdpds.ca/equipe-dentiste-pediatrique-montreal/#:~:text=Dre%20St%C3%A9phanie%20Claveau%2C%20dentiste%20p%C3%A9diatrique&text=Elle%20obtient%20son%20dipl%C3%B4me%20d'%C3%A9tudes%20sup%C3%A9rieures%20et%20sa%20ma%C3%AEtrise,des%20chirurgiens%20dentistes%20du%20Canada.	B1		https://elnamedical.com/fr	B0
			ISABELLE BOUCHARD PÉDIATRE, INC.	No website	AJAX PICKERING HOSPITAL FOUNDATION	https://www.aphfoundation.ca/	Al-Hidaayah Centre	https://alhidayahcenter.com/	Canadian Himalayan Association for Innovation	https://chai-international.org/	Canadian Himalayan Association for Innovation	https://chai-international.org/	B0		https://sarahsfund.ca/	B1
			CATHERINE DÉRY PÉDIATRE INC.	No website	AJAX PUBLIC LIBRARY BOARD	https://www.ajaxlibrary.ca/	Aladdin	https://aladdin-education.eu/	CHEER	https://cheerchildhealth.ca/	CHEER	https://cheerchildhealth.ca/	B1		https://ayabraincancer.ca/	B1
			HAMID KHOUR PÉDIATRE INC.	No website	AJAX ROTARY CLUB CHARITABLE TRUST	https://www.ajaxrotary.org/	Alberta Cancer Foundation (ACF)	https://albertacancer.ca/homepage/	Childcan	https://childcan.com/	Childcan	https://childcan.com/	A		https://ayacan.ca/	B1
			CLARA POPA PÉDIATRE INC.	No website	Ajax Seventh-day Adventist Community Church	no website	Aldea Maya Assistance for Mayan Families Society	https://www.canadahelps.org/en/charities/aldea-maya-assistance-for-mayan-families-society/	Childcan the childhood cancer research association	https://childcan.com/					https://hearthplace.org/childrens-programs/pediatric-cancer-family-support/	B1
			SUZANNE MALAAB PÉDIATRE INC.	No website	Al Rayan Islamic Centre	https://www.alrayanislamiccentre.org/	ALI&AYA LTD.	No website	childhood cancer survivor poems and stories	https://childhood-cancer-survivor.com/	childhood cancer survivor poems and stories	https://childhood-cancer-survivor.com/	A		https://www.campgoodtimes.org/nbe/	B1
			KIDSTRUST PEDIATRICS INC.	https://www.kidstrust.ca/	Al-Hedaya Islamic Centre of Northeast Calgary	https://alhedayacentre.ca/	ALIGHT PEDIATRIC SERVICES INC.	No website	Childhood Cancer Survivor Canada	https://childhoodcancersurvivor.org/	Childhood Cancer Survivor Canada	https://childhoodcancersurvivor.org/	A		DI-FRAJALORENZO.CANALBLOG.COM	B1
			ÉRIC LAVOIE, PÉDIATRE INC.	No website	Al-Hidaayah Centre	https://alhidayahcenter.com/	All World Gayatri Pariwar	https://www.gpedmonton.org/	Chinmaya Mission Calgary Centre	https://chinmayacalgary.org/	Chinmaya Mission Calgary Centre	https://chinmayacalgary.org/	B0		http://www.bcchildrens.ca/	B1
			SPECTRUM PEDIATRIC SERVICES INC.	https://www.spectrumyxe.ca/	Aladdin	https://aladdin-education.eu/	Amélie-Ann Pellerin-Leblanc pédiatre inc.	No website	Chinmaya Mission London	https://chinmayalondon.org/	Chinmaya Mission London	https://chinmayalondon.org/	B0		https://3ctn.ca/about-us/	B1
			INFINITY PEDIATRICS INC.	https://infinitypediatrics.ca/	Alberta Cancer Foundation (ACF)	https://albertacancer.ca/homepage/	Anda Gauléa - Ergothérapie pédiatrique Inc.	https://www.indexsante.ca/ergotherapeutes/outaouais/18071/anda-gaulea-ergotherapie-pediatrique.php	CHINMAYA MISSION-VANCOUVER	https://chinmayavancouver.org/	CHINMAYA MISSION-VANCOUVER	https://chinmayavancouver.org/	B0		https://act-aec.ca/	B1
			Patrice Guay Pédiatre Inc.	No website	Aldea Maya Assistance for Mayan Families Society	https://www.canadahelps.org/en/charities/aldea-maya-assistance-for-mayan-families-society/	ANSPAYAXW SCHOOL SOCIETY	https://app.riipen.com/companies/3VoMgKzD	Zach Sutherland and Kaya Firth Resiliency Foundation	https://choose2beresilient.com/	Zach Sutherland and Kaya Firth Resiliency Foundation	https://choose2beresilient.com/	B1		https://ajahw.com/	B1
			PEDIATRIC FOUNDATIONS CORP.	https://www.pediatricfoundations.ca/	ALI&AYA LTD.	No website	Anspayaxw: Pierce Memorial (NM) Pastoral Charge	https://www.dnb.com/business-directory/company-profiles.anspayaxw:_pierce_memorial_(nm)_pastoral_charge.7b7aa56baa73736e4a63ff67e89c7fb5.html	CIHR - Canadian Institutes of Health Research	https://cihr-irsc.gc.ca/e/37792.html	CIHR - Canadian Institutes of Health Research	https://cihr-irsc.gc.ca/e/37792.html	B1		https://ala.ca/	B1
			DRE ANTAKI PÉDIATRE INC.	No website	ALIGHT PEDIATRIC SERVICES INC.	No website	anxiety treatment and research clinic (ATRC)	https://www.stjoes.ca/health-services/mental-health-addiction-services/mental-health-services/anxiety-treatment-and-research-clinic-atrc	Finote Selam St. Uriel Tigrayan Orthodox Tewahdo Church of Calgary	https://ckc.calgaryfoundation.org/profile/finote-selam-st-uriel-ethiopian-orthodox-tewahedo-church-of-calgary/	Finote Selam St. Uriel Tigrayan Orthodox Tewahdo Church of Calgary	https://ckc.calgaryfoundation.org/profile/finote-selam-st-uriel-ethiopian-orthodox-tewahedo-church-of-calgary/	B0		https://albertacancer.ca/homepage/	B1
			HALTON PEDIATRICS INC.	https://haltonpediatrics.com/	All World Gayatri Pariwar	https://www.gpedmonton.org/	APPHON	https://www.apphon-rohppa.com/en/about-us	Clinique pédiatrique Petit trot inc.	https://cliniquepediatriquepetittrot.com/	Clinique pédiatrique Petit trot inc.	https://cliniquepediatriquepetittrot.com/	B1		https://audiapason.org/	B1
			RAPID ACCESS PEDIATRICS INC.	https://rapediatrics.com/	Amélie-Ann Pellerin-Leblanc pédiatre inc.	No website	Arthur J.E. child comprehensive cancer centre	https://www.albertahealthservices.ca/ajec/page15399.aspx	Canadian pediatric endocrine group (CPEG) - Groupe Canadien d'endocrinologie pédiatrique (GCEP)	https://cpeg-gcep.net/fr	Canadian pediatric endocrine group (CPEG) - Groupe Canadien d'endocrinologie pédiatrique (GCEP)	https://cpeg-gcep.net/fr	B1		https://ayacare.com/	B1
			NORMAND PETIT PÉDIATRE INC.	No website	Anda Gauléa - Ergothérapie pédiatrique Inc.	https://www.indexsante.ca/ergotherapeutes/outaouais/18071/anda-gaulea-ergotherapie-pediatrique.php	ASCEND PEDIATRICS LTD.	https://www.ascendpeds.com/	Réseau des Professionnels de la Santé en Pédiatrie inc.	https://cps.ca/fr/	Réseau des Professionnels de la Santé en Pédiatrie inc.	https://cps.ca/fr/	B1		https://biocanrx.com/	B1
			MILESTONES PEDIATRIC THERAPY INC.	https://milestoneclinic.com/	ANSPAYAXW SCHOOL SOCIETY	https://app.riipen.com/companies/3VoMgKzD	ASSOCIATION FRANCOPHONE DE PARENTS D'ENFANTS DYSLEXIQUES OU AYANT TOUT AUTRE TROUBLE D'APPRENTISSAGE (AFPED+)	https://www.afped.ca/	Canadian Pediatric Thrombosis & Hemostasis Network	https://cpthn.ca/	Canadian Pediatric Thrombosis & Hemostasis Network	https://cpthn.ca/	B1		https://biocanrx.com/patients/empowering-the-cancer-community/cancer-stakeholder-alliance	B1
			PEDIATRIC URGENT CARE INC.	https://www.pediatricurgentcare.ca/	Anspayaxw: Pierce Memorial (NM) Pastoral Charge	https://www.dnb.com/business-directory/company-profiles.anspayaxw:_pierce_memorial_(nm)_pastoral_charge.7b7aa56baa73736e4a63ff67e89c7fb5.html	Association MAYA-MA	https://my.charitableimpact.com/charities/association-maya-ma	crossroads4hope	https://crossroads4hope.org/	crossroads4hope	https://crossroads4hope.org/	B1		https://blumsante.com/	B1
			PEDIATRIC CASE MANAGEMENT INC.	https://scsonline.ca/services/childrens-case-management/	anxiety treatment and research clinic (ATRC)	https://www.stjoes.ca/health-services/mental-health-addiction-services/mental-health-services/anxiety-treatment-and-research-clinic-atrc	Association of pediatric hematology/oncology nurses (APHON)	https://www.aphon.org/	SERVICE DE DENTISTERIE PÉDIATRIQUE DE MONTRÉAL SDPM INC.	https://dentistdirector.com/listing/service-de-dentisterie-pediatrique-de-montreal-sdpm/	SERVICE DE DENTISTERIE PÉDIATRIQUE DE MONTRÉAL SDPM INC.	https://dentistdirector.com/listing/service-de-dentisterie-pediatrique-de-montreal-sdpm/	B0		https://cancer.ca/en/about-us	B1
			CANADIAN PEDIATRIC ASSOCIATES LTD.	No website	APPHON	https://www.apphon-rohppa.com/en/about-us	Association pour les personnes ayant une déficience intellectuelle du suroit (APDIS)	https://www.apdis.ca/	DREAMWORTHY PEDIATRIC SLEEP CONSULTING INC.	https://dreamworthysleeps.com/	DREAMWORTHY PEDIATRIC SLEEP CONSULTING INC.	https://dreamworthysleeps.com/	B1		https://carepointhealth.ca/carepoint-services/cancer-screening-clinic/	B1
			DR ABBAS FADWA PÉDIATRE INC.	No website	Arthur J.E. child comprehensive cancer centre	https://www.albertahealthservices.ca/ajec/page15399.aspx	Atlantic Provinces Pediatric Hematology Oncology Network (APPHON)	https://www.apphon-rohppa.com/	EKAL VIDYALAYA FOUNDATION OF CANADA	https://ekal.ca/	EKAL VIDYALAYA FOUNDATION OF CANADA	https://ekal.ca/	B0		https://ccckl.ca/programs-services/hospice/	B1
			DRE LINE MARCHAND, PÉDIATRE INC.	No website	ASCEND PEDIATRICS LTD.	https://www.ascendpeds.com/	AYA (USA) HOLDINGS, INC.	No website	ELNA PEDIATRICS INC.	https://elnamedical.com/fr	ELNA PEDIATRICS INC.	https://elnamedical.com/fr	B0		https://ccs-scc.my.site.com/SunSense/s/?language=en_US	B1
			DRE GENEVIÈVE ROY, PÉDIATRE INC.	No website	ASSOCIATION FRANCOPHONE DE PARENTS D'ENFANTS DYSLEXIQUES OU AYANT TOUT AUTRE TROUBLE D'APPRENTISSAGE (AFPED+)	https://www.afped.ca/	AYA & ASSOCIATES PROFESSIONAL CORPORATION	No website	Fight like Mason foundation	https://fightlikemason.org/	Fight like Mason foundation	https://fightlikemason.org/	A		https://ccs.ca/canadian-pediatric-cardiology-association/	B1
			QUICK CARE PEDIATRICS INC.	https://quickcare-pediatrics.com/	Association MAYA-MA	https://my.charitableimpact.com/charities/association-maya-ma	AYA ADMIN INC.	No website	Fondation Alaya Alaya Foundation	https://fondationalaya.org/en/	Fondation Alaya Alaya Foundation	https://fondationalaya.org/en/	B1		https://ccs.ca/canadian-pediatric-cardiology-association/	B1
			TORONTO EAST PEDIATRICS INC.	No website	Association of pediatric hematology/oncology nurses (APHON)	https://www.aphon.org/	Aya Afrika Foundation	https://ayaafrikafoundation.ca/	Fondation des gouverneurs de l'espoir	https://fondationdesgouverneurs.org/	Fondation des gouverneurs de l'espoir	https://fondationdesgouverneurs.org/	B1		https://cdpds.ca/	B1
			L. D. L. PÉDIATRE INC.	No website	Association of Pediatric Hematology/Oncology Nurses (APHON)	https://www.aphon.org/	AYA BARBER & STYLISTS INC.	https://ayabarberstylists.wixsite.com/ayabarber	FONDATION DE LA RECHERCHE PÉDIATRIQUE / PEDIATRIC RESEARCH FOUNDATION	https://fondationrecherchepediatrique.ca/	FONDATION DE LA RECHERCHE PÉDIATRIQUE / PEDIATRIC RESEARCH FOUNDATION	https://fondationrecherchepediatrique.ca/	B1		https://cdpds.ca/equipe-dentiste-pediatrique-montreal/#:~:text=Dre%20St%C3%A9phanie%20Claveau%2C%20dentiste%20p%C3%A9diatrique&text=Elle%20obtient%20son%20dipl%C3%B4me%20d'%C3%A9tudes%20sup%C3%A9rieures%20et%20sa%20ma%C3%AEtrise,des%20chirurgiens%20dentistes%20du%20Canada.	B1
			SCOPE PEDIATRIC THERAPY SERVICES LTD.	https://www.scopepediatrictherapy.com/	Association of Pediatric Hematology/Oncology Nurses (APHON)	https://www.aphon.org/	AYA BENNAGI PROFESSIONAL DENTAL CORPORATION	No website	Pediatric Research Foundation - Fondation de la recherche pediatrique	https://fondationrecherchepediatrique.ca/	Pediatric Research Foundation - Fondation de la recherche pediatrique	https://fondationrecherchepediatrique.ca/	B1		https://cheerchildhealth.ca/	B1
			ABC PEDIATRIC THERAPIES INC.	https://www.abcpediatrictherapies.ca/	Association of Pediatric Hematology/Oncology Nurses (APHON)	https://www.aphon.org/	AYA BRAND CONSULTING LIMITED	No website	Friends of Jaclyn Foundation	https://friendsofjaclyn.org/	Friends of Jaclyn Foundation	https://friendsofjaclyn.org/	A		https://choose2beresilient.com/	B1
			GLOW PEDIATRIC DENTAL INC.	https://glowpediatricdentistry.ca/our-locations/abbotsford/	Association pour les personnes ayant une déficience intellectuelle du suroit (APDIS)	https://www.apdis.ca/	AYA CAN - Canadian cancer advocacy	https://ayacan.ca/	The James Fund for Neuroblastoma Research	https://fundraise.sickkidsfoundation.com/jamesfund	The James Fund for Neuroblastoma Research	https://fundraise.sickkidsfoundation.com/jamesfund	A		https://cihr-irsc.gc.ca/e/37792.html	B1
			HONEYBEE PEDIATRIC THERAPY INC.	https://honeybeetherapy.ca/	Atlantic Provinces Pediatric Hematology Oncology Network (APPHON)	https://www.apphon-rohppa.com/	AYA CAN HOLD CORP.	No website	GESTION IMMOBILIÈRE AJAA INC.	https://gestionajax.ca/contact-gestion-immobiliere/	GESTION IMMOBILIÈRE AJAA INC.	https://gestionajax.ca/contact-gestion-immobiliere/	B1		https://cliniquepediatriquepetittrot.com/	B1
			SYMBIOSIS PEDIATRIC THERAPY INC.	https://symbiosispediatrictherapy.com/	Atlantic Provinces Pediatric Hematology Oncology Network (APPHON)	https://www.apphon-rohppa.com/	AYA CANADA INC.	https://ayacan.ca/	GLOW PEDIATRIC DENTAL INC.	https://glowpediatricdentistry.ca/our-locations/abbotsford/	GLOW PEDIATRIC DENTAL INC.	https://glowpediatricdentistry.ca/our-locations/abbotsford/	B1		https://cpeg-gcep.net/fr	B1
			NORTH SHORE PEDIATRICS LTD.	No website	Atlantic Provinces Pediatric Hematology Oncology Network (APPHON)	https://www.apphon-rohppa.com/	AYA Capital Holdings Ltd.	No website	HALTON PEDIATRICS INC.	https://haltonpediatrics.com/	HALTON PEDIATRICS INC.	https://haltonpediatrics.com/	B1		https://cps.ca/fr/	B1
			FUNCTION FIRST PEDIATRICS INC.	No website	AYA (USA) HOLDINGS, INC.	No website	AYA CHANGMA HOLDINGS LTD.	No website	Hayastan Foundation Toronto Inc.	https://hayastancare.ca/	Hayastan Foundation Toronto Inc.	https://hayastancare.ca/	B1		https://cpthn.ca/	B1
			DR LOUISE PERREAULT PÉDIATRE INC.	No website	AYA & ASSOCIATES PROFESSIONAL CORPORATION	No website	AYA CONTRACTING INC	No website	PRESCHOOL PEDIATRICS INC.	https://healthplusmedical.ca/preschool-pediatrics/	PRESCHOOL PEDIATRICS INC.	https://healthplusmedical.ca/preschool-pediatrics/	B1		https://crossroads4hope.org/	B1
			MISHRA PEDIATRICS PROFESSIONAL CORPORATION	No website	AYA ADMIN INC.	No website	AYA CONTRACTING LTD.	No website	cancer support services	https://hearthplace.org/	cancer support services	https://hearthplace.org/	B1		https://dreamworthysleeps.com/	B1
			GLENORA PEDIATRIC CLINIC LTD.	No website	Aya Afrika Foundation	https://ayaafrikafoundation.ca/	AYA COUNTERTOPS LTD.	No website	Hearth Place Cancer Support Centre	https://hearthplace.org/					https://fondationalaya.org/en/	B1
			RED CANOE PEDIATRICS LTD.	https://www.redcanoepediatrics.com/	AYA BARBER & STYLISTS INC.	https://ayabarberstylists.wixsite.com/ayabarber	AYA DESIGN IN STYLE CORP.	https://www.ayadesigninstyle.ca/	children's programs	https://hearthplace.org/childrens-programs/	children's programs	https://hearthplace.org/childrens-programs/pediatric-cancer-family-support/	A		https://fondationdesgouverneurs.org/	B1
			PRESCHOOL PEDIATRICS INC.	https://healthplusmedical.ca/preschool-pediatrics/	AYA BENNAGI PROFESSIONAL DENTAL CORPORATION	No website	AYA DESIGN INC.	https://ayadesignshop.com/?__cf_chl_tk=JVoA.dqjUphrWaUZOtvVos9MXes6dWOJwfy3bqWyg6w-1739990295-1.0.1.1-Aq_JYylrqaBHaY7JlyxDlaktPPw4xE7uDDiBtEZlOmY	Helena's Hope - pathways to more kids surviving cancer	https://helenashope.com/	Helena's Hope - pathways to more kids surviving cancer	https://helenashope.com/	A		https://fondationrecherchepediatrique.ca/	B1
			KIWI PEDIATRICS LTD.	https://www.kiwipediatricscalgary.com/	AYA BRAND CONSULTING LIMITED	No website	AYA DEVELOPMENTS INC.	No website	Himalayan Life Canada	https://himalayanlife.com/	Himalayan Life Canada	https://himalayanlife.com/	B1		https://fondationrecherchepediatrique.ca/	B1
			TINY MIGHTY PEDIATRIC THERAPY INC.	https://tinymightyspeech.com/	AYA CAN - Canadian cancer advocacy	https://ayacan.ca/	AYA DYNASTY INC.	No website	HONEYBEE PEDIATRIC THERAPY INC.	https://honeybeetherapy.ca/	HONEYBEE PEDIATRIC THERAPY INC.	https://honeybeetherapy.ca/	B2		https://gestionajax.ca/contact-gestion-immobiliere/	B1
			PINECONE PEDIATRICS CORPORATION	https://pineconepediatrics.ca/	AYA Can - Canadian Cancer Advocacy	https://ayacan.ca/	Aya Education Fund	https://www.ayaeducationfund.com/	Oncology services at the saint john regional hospital	https://horizonnb.ca/services/cancer-care-oncology/saint-john-regional-hospital-oncology-services/	Oncology services at the saint john regional hospital	https://horizonnb.ca/services/cancer-care-oncology/saint-john-regional-hospital-oncology-services/	B1		https://glowpediatricdentistry.ca/our-locations/abbotsford/	B1
			SAFARI PEDIATRICS INC.	No website	AYA Can - Canadian Cancer Advocacy	https://ayacan.ca/	AYA ELECTRIC INC.	No website	The Harbhajan Ranauta Legacy Foundation	https://hrlegacy.ca/	The Harbhajan Ranauta Legacy Foundation	https://hrlegacy.ca/	B1		https://haltonpediatrics.com/	B1
			PRINCE GEORGE PEDIATRIC DENTIST INC.	No website	AYA CAN HOLD CORP.	No website	AYA ENTERPRISES INC.	No website	occupational therapy department - child health	https://hsc.mb.ca/adults/children/our-services/occupational-therapy/	occupational therapy department - child health	https://hsc.mb.ca/adults/children/our-services/occupational-therapy/	B1		https://hayastancare.ca/	B1
			PRECISION PEDIATRICS INC.	https://www.precisionpaediatrics.com/	AYA CANADA INC.	https://ayacan.ca/	AYA EXPERTS INC	https://ayaexperts.com/	Northeast cancer center	https://hsnsudbury.ca/en/Services-and-Specialties/Cancer-Care	Northeast cancer center	https://hsnsudbury.ca/en/Services-and-Specialties/Cancer-Care	B1		https://healthplusmedical.ca/preschool-pediatrics/	B1
			HROSE PEDIATRICS INCORPORATED	No website	AYA Capital Holdings Ltd.	No website	AYA FASHION INC.	No website	Island Kids Cancer Association	https://ikca.ca/programs/	Island Kids Cancer Association	https://ikca.ca/programs/	A		https://hearthplace.org/	B1
			ISLAND PEDIATRICS LIMITED	No website	AYA CHANGMA HOLDINGS LTD.	No website	AYA FINANCIAL INC.	https://ayafinancial.com/	INFINITY PEDIATRICS INC.	https://infinitypediatrics.ca/	INFINITY PEDIATRICS INC.	https://infinitypediatrics.ca/	B1		https://himalayanlife.com/	B1
			ASCEND PEDIATRICS LTD.	https://www.ascendpeds.com/	AYA CONTRACTING INC	No website	Aya Fitness Inc.	https://ayafitness.com/	KALAYAAN CULTURAL COMMUNITY CENTRE	https://kalayaancentre.ca/	KALAYAAN CULTURAL COMMUNITY CENTRE	https://kalayaancentre.ca/	B1		https://horizonnb.ca/services/cancer-care-oncology/saint-john-regional-hospital-oncology-services/	B1
			DR JOCELYN LAVIGNE, PÉDIATRE INC.	No website	AYA CONTRACTING LTD.	No website	AYA for General Contracting Corp.	No website	Katpaka Vinayagar Hindu Temple, Brampton	https://katpakavinayagar.com/new/	Katpaka Vinayagar Hindu Temple, Brampton	https://katpakavinayagar.com/new/	B1		https://hrlegacy.ca/	B1
			ACADEMIC PEDIATRICS INCORPORATED	https://www.academicpedsjnl.net/	AYA COUNTERTOPS LTD.	No website	Aya General Contractor Inc.	No website	Camp Keaton Hamilton	https://kempcarenetwork.org/grief-bereavement-programs/camp-keaton/	Camp Keaton Hamilton	https://kempcarenetwork.org/grief-bereavement-programs/camp-keaton/	B1		https://hsc.mb.ca/adults/children/our-services/occupational-therapy/	B1
			CHOWDHURY PEDIATRICS INCORPORATED	No website	AYA DESIGN IN STYLE CORP.	https://www.ayadesigninstyle.ca/	Aya Gold & Silver Inc.Aya Or & Argent Inc.	https://ayagoldsilver.com/	KIDSTART PEDIATRIC THERAPY INC	https://kidstartpediatrictherapy.com/	KIDSTART PEDIATRIC THERAPY INC	https://kidstartpediatrictherapy.com/	B1		https://hsnsudbury.ca/en/Services-and-Specialties/Cancer-Care	B1
			CHUBBYDUCK PEDIATRICS INCORPORATED	No website	AYA DESIGN INC.	https://ayadesignshop.com/?__cf_chl_tk=JVoA.dqjUphrWaUZOtvVos9MXes6dWOJwfy3bqWyg6w-1739990295-1.0.1.1-Aq_JYylrqaBHaY7JlyxDlaktPPw4xE7uDDiBtEZlOmY	AYA Group Inc.	https://ayagroup.com/?srsltid=AfmBOoqU0pHJ9Lo4PisdqvSkslUE-CVV8wbuBA70mIF-DdX2SlQ0mmS7	thrive centre	https://kinesiology.ucalgary.ca/labs/health-and-wellness/research/research-studies/thrive-centre	thrive centre	https://kinesiology.ucalgary.ca/labs/health-and-wellness/research/research-studies/thrive-centre	B1		https://infinitypediatrics.ca/	B1
			ERKER PEDIATRICS INCORPORATED	No website	AYA DEVELOPMENTS INC.	No website	AYA HEALTH TECHNOLOGIES INC	https://ayacare.com/	St. Mary's Knanaya Catholic Parish, Toronto	https://knanayaca.org/ch_list.php?id=c2FCVXE1MFlDZDNMWmpDUmhoa0J1dz09&name=St.%20Mary%27s%20Knanaya%20Catholic%20Parish&location=Toronto-ON	St. Mary's Knanaya Catholic Parish, Toronto	https://knanayaca.org/ch_list.php?id=c2FCVXE1MFlDZDNMWmpDUmhoa0J1dz09&name=St.%20Mary%27s%20Knanaya%20Catholic%20Parish&location=Toronto-ON	B1		https://kalayaancentre.ca/	B1
			LASKOWSKI PEDIATRICS INCORPORATED	No website	AYA DYNASTY INC.	No website	AYA HOLDINGS LIMITED	No website	Sacred Heart Knanaya Catholic Church, London	https://knanayaca.org/shl/	Sacred Heart Knanaya Catholic Church, London	https://knanayaca.org/shl/	B1		https://katpakavinayagar.com/new/	B1
			ORCHID PEDIATRICS,ULC	https://orchidpediatrics.ca/	Aya Education Fund	https://www.ayaeducationfund.com/	AYA HOLDINGS LTD.	No website	Mon univers AYA inc.	https://latifa-bendjenni.myshopify.com/	Mon univers AYA inc.	https://latifa-bendjenni.myshopify.com/	B1		https://kempcarenetwork.org/grief-bereavement-programs/camp-keaton/	B1
			RISING STEPS PEDIATRIC THERAPY LTD.	No website	Aya Education Fund	https://www.ayaeducationfund.com/	AYA HOMES INC.	No website	les entreprises AYA pro inc.	https://lesentreprisesayapro.ca/	les entreprises AYA pro inc.	https://lesentreprisesayapro.ca/	B1		https://kidstartpediatrictherapy.com/	B1
			Play On Pediatric Therapy Inc.	https://playonpediatric.com/	AYA ELECTRIC INC.	No website	AYA INC.	https://ayainc.net/	Strong Like Sloan Foundation	https://linktr.ee/stronglikesloane	Strong Like Sloan Foundation	https://linktr.ee/stronglikesloane	A		https://kinesiology.ucalgary.ca/labs/health-and-wellness/research/research-studies/thrive-centre	B1
			PÉDIATRIE MEB INC.	No website	AYA ENTERPRISES INC.	No website	AYA INVESTMENTS CORPORATION	No website	LITTLE BUDDIES PEDIATRIC THERAPY INCORPORATED	https://littlebuddiespeds.ca/	LITTLE BUDDIES PEDIATRIC THERAPY INCORPORATED	https://littlebuddiespeds.ca/	B1		https://knanayaca.org/ch_list.php?id=c2FCVXE1MFlDZDNMWmpDUmhoa0J1dz09&name=St.%20Mary%27s%20Knanaya%20Catholic%20Parish&location=Toronto-ON	B1
			ROKBAND PEDIATRIC HEADSHAPE CLINICS INC.	https://www.rokbandclinics.ca/	AYA EXPERTS INC	https://ayaexperts.com/	AYA K. IMMIGRATION SERVICES INC.	https://ayak.ca/	Lumi-Vie	https://lumivie.com/	Lumi-Vie	https://lumivie.com/	B1		https://knanayaca.org/shl/	B1
			POWER TO EMPOWER PEDIATRIC THERAPY INC.	https://www.power2empower.ca/	AYA FASHION INC.	No website	Aya Khalaf Inc	No website	Mayabel Movement International	https://mayabelmovement.org/	Mayabel Movement International	https://mayabelmovement.org/	B1		https://latifa-bendjenni.myshopify.com/	B1
			DR. ISAAC M. ELIAS PEDIATRICS CORPORATION	No website	AYA FINANCIAL INC.	https://ayafinancial.com/	AYA KHENISSI INC.	No website	FRIENDS OF MAYANOT CANADA	https://mayanot.edu/campaigns/canada/	FRIENDS OF MAYANOT CANADA	https://mayanot.edu/campaigns/canada/	B1		https://lesentreprisesayapro.ca/	B1
			FELICIA TSENG PEDIATRIC PROFESSIONAL CORPORATION	No website	Aya Fitness Inc.	https://ayafitness.com/	AYA KITCHEN DESIGNS PETERBOROUGH INC.	https://www.ayakitchens.com/company/locations/peterborough.html	MILESTONES PEDIATRIC THERAPY INC.	https://milestoneclinic.com/	MILESTONES PEDIATRIC THERAPY INC.	https://milestoneclinic.com/	B1		https://littlebuddiespeds.ca/	B1
			DRE KIM-ANH NGUYEN, PÉDIATRE INC.	No website	AYA for General Contracting Corp.	No website	AYA KITCHEN GALLERY INC.	https://www.ayakitchengallery.com/	Minnie's Hope Social Pediatric Center - Le centre de pediatrie sociale minnie's hope	https://minnieshope.org/	Minnie's Hope Social Pediatric Center - Le centre de pediatrie sociale minnie's hope	https://minnieshope.org/	B1	Indigenous	https://lumivie.com/	B1
			BEFORE DAWN PEDIATRIC SLEEP CONSULTING INC.	https://www.beforedawnsleep.ca/	Aya General Contractor Inc.	No website	AYA KITCHENS AND BATHS LTD.	https://www.ayakitchens.com/	MUHC Glen Site (MUHC)	https://muhc.ca/glen-site	MUHC Glen Site (MUHC)	https://muhc.ca/glen-site	B1		https://mayabelmovement.org/	B1
			GOLDEN EARS PEDIATRICS HOLDINGS LTD.	https://www.goldenearsclinic.ca/	Aya Gold & Silver Inc.Aya Or & Argent Inc.	https://ayagoldsilver.com/	AYA KITCHENS OF ORANGEVILLE LTD.	https://www.ayaorangeville.com/	Association MAYA-MA	https://my.charitableimpact.com/charities/association-maya-ma	Association MAYA-MA	https://my.charitableimpact.com/charities/association-maya-ma	B1		https://mayanot.edu/campaigns/canada/	B1
			DR. CHOI PEDIATRIC DENTAL CORPORATION	No website	AYA Group Inc.	https://ayagroup.com/?srsltid=AfmBOoqU0pHJ9Lo4PisdqvSkslUE-CVV8wbuBA70mIF-DdX2SlQ0mmS7	AYA KITCHENS OF VANCOUVER LTD.	http://burnabyboardoftrade.chambermaster.com/list/member/aya-kitchens-of-vancouver-ltd-7573	Bnos Chaya	https://my.charitableimpact.com/charities/bnos-chaya	Bnos Chaya	https://my.charitableimpact.com/charities/bnos-chaya	B1		https://milestoneclinic.com/	B1
			DR. RHEE PEDIATRIC DENTISTRY INC.	No website	AYA HEALTH TECHNOLOGIES INC	https://ayacare.com/	AYA KITCHENS OF WINNIPEG LTD.	https://www.ayawinnipeg.com/	BUDDHIST MAHAYANA ZENGONG ASSOCIATION OF EDMONTON	https://my.charitableimpact.com/charities/buddhist-mahayana-zengong-association-of-edmonton	BUDDHIST MAHAYANA ZENGONG ASSOCIATION OF EDMONTON	https://my.charitableimpact.com/charities/buddhist-mahayana-zengong-association-of-edmonton	B1		https://minnieshope.org/	B1
			RESET PEDIATRIC LIFESTYLE MEDICINE INC.	https://www.resetpediatrics.com/	AYA HOLDINGS LIMITED	No website	AYA LAW PROFESSIONAL CORPORATION	https://www.ayalawpc.com/	DEBRE SELAM ST. MICHAEL TIGRAYAN ORTHODOX TEWAHEDO CHURCH	https://my.charitableimpact.com/charities/debre-selam-st-michael-tigrayan-orthodox-tewahedo-church	DEBRE SELAM ST. MICHAEL TIGRAYAN ORTHODOX TEWAHEDO CHURCH	https://my.charitableimpact.com/charities/debre-selam-st-michael-tigrayan-orthodox-tewahedo-church	B1		https://muhc.ca/glen-site	B1
			Amélie-Ann Pellerin-Leblanc pédiatre inc.	No website	AYA HOLDINGS LTD.	No website	AYA LOGISTICS LIMITED	https://www.truckdriver.com/trucking-company-directory/ON/ETOBICOKE/AYA-LOGISTICS-LIMITED/3955491	THE CANADIAN FRIENDS OF OHR SOMAYACH - TANENBAUM CENTRE - COLLEGE OF JUDAIC STUDIES	https://my.charitableimpact.com/charities/the-canadian-friends-of-ohr-somayach-tanenbaum-centre-college-of-judaic-studies	THE CANADIAN FRIENDS OF OHR SOMAYACH - TANENBAUM CENTRE - COLLEGE OF JUDAIC STUDIES	https://my.charitableimpact.com/charities/the-canadian-friends-of-ohr-somayach-tanenbaum-centre-college-of-judaic-studies	B1		https://my.charitableimpact.com/charities/association-maya-ma	B1
			MARIE-CHRISTINE FRÉCHETTE-DUVAL, PÉDIATRE INC.	No website	AYA HOMES INC.	No website	AYA MANAGEMENT CORP.	No website	WAT LAO XAYARAM OF MANITOBA INC	https://my.charitableimpact.com/charities/wat-lao-xayaram-of-manitoba-inc	WAT LAO XAYARAM OF MANITOBA INC	https://my.charitableimpact.com/charities/wat-lao-xayaram-of-manitoba-inc	B1		https://my.charitableimpact.com/charities/bnos-chaya	B1
			DR. REGAN EBBESON, PEDIATRICS INC.	No website	AYA INC.	https://ayainc.net/	AYA MATTRESS INC.	https://ayamattress.com/	Maha Lakshmi Narayan Mandir Association	https://mycharityfund.ca/charity/113653/maha-lakshmi-narayan-mandir-association	Maha Lakshmi Narayan Mandir Association	https://mycharityfund.ca/charity/113653/maha-lakshmi-narayan-mandir-association	B1		https://my.charitableimpact.com/charities/buddhist-mahayana-zengong-association-of-edmonton	B1
			PDG PEDIATRIC DENTAL GROUP INC.	https://www.pdgdental.com/	AYA INVESTMENTS CORPORATION	No website	AYA MEDICAL INC.	https://www.ayamedical.com/	The Buddha Gaya Wisdom Society	https://mycharityfund.ca/charity/47010/the-buddha-gaya-wisdom-society	The Buddha Gaya Wisdom Society	https://mycharityfund.ca/charity/47010/the-buddha-gaya-wisdom-society	B1		https://my.charitableimpact.com/charities/debre-selam-st-michael-tigrayan-orthodox-tewahedo-church	B1
			ALIGHT PEDIATRIC SERVICES INC.	No website	AYA K. IMMIGRATION SERVICES INC.	https://ayak.ca/	AYA MEDICAL SYSTEMS INC	No website	Maayanos Torah	https://mycharityfund.ca/charity/50091/maayanos-torah	Maayanos Torah	https://mycharityfund.ca/charity/50091/maayanos-torah	B1		https://my.charitableimpact.com/charities/the-canadian-friends-of-ohr-somayach-tanenbaum-centre-college-of-judaic-studies	B1
			THERAPLAY PEDIATRIC SERVICES INC.	https://www.theraplaypeds.com/	Aya Khalaf Inc	No website	AYA MULTISERVICES INC.	No website	Network of networks	https://n2canada.ca/	Network of networks	https://n2canada.ca/	B1		https://my.charitableimpact.com/charities/wat-lao-xayaram-of-manitoba-inc	B1
			REGINA PEDIATRIC P.C. INC.	No website	AYA KHENISSI INC.	No website	AYA NETTOYAGE INC.	No website	Free Supportive Care for families impacted by cancer	https://nankind.com/	Free Supportive Care for families impacted by cancer	https://nankind.com/	B1		https://mycharityfund.ca/charity/113653/maha-lakshmi-narayan-mandir-association	B1
			SPECTA PEDIATRIC REHABILITATION CENTER LTD.	https://spectaprc.com/	AYA KITCHEN DESIGNS PETERBOROUGH INC.	https://www.ayakitchens.com/company/locations/peterborough.html	AYA NOIX INC.	No website	Volunteer relief child care	https://nankind.com/	Volunteer relief child care	https://nankind.com/	B1		https://mycharityfund.ca/charity/47010/the-buddha-gaya-wisdom-society	B1
			YORK PEDIATRIC THERAPY SERVICES INC.	https://www.yorkpaediatrics.com/	AYA KITCHEN GALLERY INC.	https://www.ayakitchengallery.com/	AYA NURSING INC.	No website	Naya Jeewan Church	https://nayajeevanchurch.com/	Naya Jeewan Church	https://nayajeevanchurch.com/	B1		https://mycharityfund.ca/charity/50091/maayanos-torah	B1
			NORTH BAY PEDIATRIC GROUP INC.	https://www.onekidsplace.ca/north-bay-pediatric-group/	AYA KITCHENS AND BATHS LTD.	https://www.ayakitchens.com/	Aya Payments Incorporated	https://ayacare.com/	OM NAMO NARAYANI AMMA'S CHARITABLE FOUNDATION	https://ngobase.org/profile/332556	OM NAMO NARAYANI AMMA'S CHARITABLE FOUNDATION	https://ngobase.org/profile/332556	B1		https://n2canada.ca/	B1
			PEDIATRIC CRITICAL CARE ASSOCIATES INC.	No website	AYA KITCHENS OF ORANGEVILLE LTD.	https://www.ayaorangeville.com/	AYA RENO INC.	No website	Young And Young At Heart (YAYAH)	https://ngtimes.ca/young-and-young-at-heart-looking-to-fundraise/	Young And Young At Heart (YAYAH)	https://ngtimes.ca/young-and-young-at-heart-looking-to-fundraise/	B1		https://nankind.com/	B1
			PURPOSE PEDIATRIC THERAPY CORP.	https://purposepediatric.com/	AYA KITCHENS OF VANCOUVER LTD.	http://burnabyboardoftrade.chambermaster.com/list/member/aya-kitchens-of-vancouver-ltd-7573	AYA RESOURCES LTD.	no website	northern ontario families of children with cancer	https://nofcc.ca/	northern ontario families of children with cancer	https://nofcc.ca/	A		https://nankind.com/	B1
			COULEE KIDS PEDIATRIC DENTISTRY LTD.	https://www.couleekids.com/	AYA KITCHENS OF WINNIPEG LTD.	https://www.ayawinnipeg.com/	AYA SAMY TRANSPORT INC.	https://www.dnb.com/business-directory/company-profiles.aya_samy_transport_inc.1fdda92d0e8d9dbe539b88ddd2a9aed9.html	Northern Ontario families of children with cancer (NOFCC)	https://nofcc.ca/					https://nayajeevanchurch.com/	B1
			LITTLE BUDDIES PEDIATRIC THERAPY INCORPORATED	https://littlebuddiespeds.ca/	AYA LAW PROFESSIONAL CORPORATION	https://www.ayalawpc.com/	AYA SERVICES INC.	https://www.facebook.com/AyaServices/	Centre pédiatrique Le Saule inc.	https://opengovca.com/quebec-business?city=mascouche	Centre pédiatrique Le Saule inc.	https://opengovca.com/quebec-business?city=mascouche	B1		https://ngobase.org/profile/332556	B1
			DR. ANDREW IRVINE PEDIATRICS CORP.	No website	AYA LOGISTICS LIMITED	https://www.truckdriver.com/trucking-company-directory/ON/ETOBICOKE/AYA-LOGISTICS-LIMITED/3955491	AYA SERVICES SANTÉ INC.	No website	ORCHID PEDIATRICS,ULC	https://orchidpediatrics.ca/	ORCHID PEDIATRICS,ULC	https://orchidpediatrics.ca/	B1		https://ngtimes.ca/young-and-young-at-heart-looking-to-fundraise/	B1
			CHINOOK PEDIATRIC ASSOCIATES CORP.	No website	AYA MANAGEMENT CORP.	No website	Aya Solutions inc.	https://ayasolutions.net/	AJA MARKET INC.	https://ottawa-on.findstorenearme.ca/aja-market-inc/	AJA MARKET INC.	https://ottawa-on.findstorenearme.ca/aja-market-inc/	B1		https://opengovca.com/quebec-business?city=mascouche	B1
			J. HOLLAND PEDIATRICS INC.	No website	AYA MATTRESS INC.	https://ayamattress.com/	AYA Space Training & Wellness Inc.	No website	PediatricCancer models and mechanisms network	https://pcmmnetwork.ca/	PediatricCancer models and mechanisms network	https://pcmmnetwork.ca/	A	Not sure if it's a not for profit	https://orchidpediatrics.ca/	B1
			ERIN QUIGLEY PEDIATRICS INC.	No website	AYA MEDICAL INC.	https://www.ayamedical.com/	AYA SUZUKI MEDICINE PROFESSIONAL CORPORATION	https://register.cpso.on.ca/physician-info/?cpsonum=81016	The Canadian Pediatric Anesthesia Society	https://pediatricanesthesia.ca/	The Canadian Pediatric Anesthesia Society	https://pediatricanesthesia.ca/	B2		https://ottawa-on.findstorenearme.ca/aja-market-inc/	B1
			Pediatric Diagnostics International Incorporated	No website	AYA MEDICAL SYSTEMS INC	No website	AYA TRADERS LTD.	No website	PEDIATRIC PLUS INC.	https://pediatricplus.ca/	PEDIATRIC PLUS INC.	https://pediatricplus.ca/	B1		https://pediatricplus.ca/	B1
			Everyday Heroes Pediatrics Inc.	https://www.ehkidshealth.com/	AYA MULTISERVICES INC.	No website	AYA TRADING COMPANY LTD.	https://ayatrade.co/	PINECONE PEDIATRICS CORPORATION	https://pineconepediatrics.ca/	PINECONE PEDIATRICS CORPORATION	https://pineconepediatrics.ca/	B1		https://pineconepediatrics.ca/	B1
			STÉPHANIE METRAKOS PÉDIATRE INC.	No website	AYA NETTOYAGE INC.	No website	AYA TRUCKING LTD.	https://www.dnb.com/business-directory/company-profiles.aya_trucking_ltd.9cf05baeab858d260332c0f886bbb264.html	Play On Pediatric Therapy Inc.	https://playonpediatric.com/	Play On Pediatric Therapy Inc.	https://playonpediatric.com/	B1		https://playonpediatric.com/	B1
			Yohann Couture, pédiatre Inc.	No website	AYA NOIX INC.	No website	AYA Tweet Chats (Adolescent and Young Adult)	no website	PURPOSE PEDIATRIC THERAPY CORP.	https://purposepediatric.com/	PURPOSE PEDIATRIC THERAPY CORP.	https://purposepediatric.com/	B1		https://purposepediatric.com/	B1
			PEDIATRIC PLUS INC.	https://pediatricplus.ca/	AYA NURSING INC.	No website	Aya Wali Abbas Dental Hygiene Professional Corporation	No website	QUINTE PEDIATRICS AND ADOLESCENT MEDICINE INC.	https://qhcpaediatrics.com/	QUINTE PEDIATRICS AND ADOLESCENT MEDICINE INC.	https://qhcpaediatrics.com/	B1		https://qhcpaediatrics.com/	B1
			BLÜM - Centre santé pelvienne, pédiatrie & périnatalité Inc.	https://blumsante.com/	Aya Payments Incorporated	https://ayacare.com/	AYA WHOLESALE LTD.	https://www.faire.com/en-ca/brand/b_ezba7hs7	QUICK CARE PEDIATRICS INC.	https://quickcare-pediatrics.com/	QUICK CARE PEDIATRICS INC.	https://quickcare-pediatrics.com/	B1		https://quickcare-pediatrics.com/	B1
			DR. D.C. AVRAM PEDIATRIC DENTISTRY PROF. CORP.	No website	AYA RENO INC.	No website	AYA'S AUTO SALE INC.	https://www.ayasautosales.ca/	RAPID ACCESS PEDIATRICS INC.	https://rapediatrics.com/	RAPID ACCESS PEDIATRICS INC.	https://rapediatrics.com/	B1		https://rapediatrics.com/	B1
			SENSE ABILITY PEDIATRIC OCCUPATIONAL THERAPY INC.	No website	AYA RESOURCES LTD.	no website	AYA'S AUTO SERVICE INC.	No website	Raya Development Foundation	https://rdacanada.org/	Raya Development Foundation	https://rdacanada.org/	B1		https://rdacanada.org/	B1
			QUINTE PEDIATRICS AND ADOLESCENT MEDICINE INC.	https://qhcpaediatrics.com/	AYA SAMY TRANSPORT INC.	https://www.dnb.com/business-directory/company-profiles.aya_samy_transport_inc.1fdda92d0e8d9dbe539b88ddd2a9aed9.html	AYA'S DRY CLEANING & ALTERATIONS INC.	https://ayasdrycleaning.ca/	Adult survivors of childhood cancer	https://rebounders.ca/	Adult survivors of childhood cancer	https://rebounders.ca/	B1	Adult Survivors of pediatric cancer	https://rebounders.ca/	B1
			DR. ELLA CHOI PEDIATRIC DENTAL CORP.	No website	AYA SERVICES INC.	https://www.facebook.com/AyaServices/	Ayaa Building Solutions Inc.	https://www.ayaa.ca/	AYA SUZUKI MEDICINE PROFESSIONAL CORPORATION	https://register.cpso.on.ca/physician-info/?cpsonum=81016	AYA SUZUKI MEDICINE PROFESSIONAL CORPORATION	https://register.cpso.on.ca/physician-info/?cpsonum=81016	B2		https://rmhcatlantic.ca/en/	B1
			DREAMWORTHY PEDIATRIC SLEEP CONSULTING INC.	https://dreamworthysleeps.com/	AYA SERVICES SANTÉ INC.	No website	Ayas Real Estate CorporationCorporation immobilière Ayas	No website	ronald McDonald House Charities Atlantic	https://rmhcatlantic.ca/en/	ronald McDonald House Charities Atlantic	https://rmhcatlantic.ca/en/	B1	Great for families!	https://sacajawea.ca/	B1
			DR. J. COUTU PEDIATRIC DENTISTRY, INC.	No website	Aya Solutions inc.	https://ayasolutions.net/	AYAS TECHNOLOGY CONSULTING INC	https://ca.linkedin.com/in/ayas-technology-consulting-inc-3a6268262	SACAJAWEA NON-PROFIT HOUSING INC	https://sacajawea.ca/	SACAJAWEA NON-PROFIT HOUSING INC	https://sacajawea.ca/	B1		https://safer.fmcsa.dot.gov/query.asp?searchtype=ANY&query_type=queryCarrierSnapshot&query_param=USDOT&query_string=2012778	B1
			CENTRE DE PÉDIATRIE HOSPITALIÈRE DE MONTRÉAL INC.	https://www.fondationstejustine.org/	AYA Space Training & Wellness Inc.	No website	BAIS CHAYA MUSHKAH SCHOOL FOR GIRLS	https://www.jewishtoronto.com/directory/bais-chaya-mushka-elementary-school	AJA CHAHAL TRUCKING LTD.	https://safer.fmcsa.dot.gov/query.asp?searchtype=ANY&query_type=queryCarrierSnapshot&query_param=USDOT&query_string=2012778	AJA CHAHAL TRUCKING LTD.	https://safer.fmcsa.dot.gov/query.asp?searchtype=ANY&query_type=queryCarrierSnapshot&query_param=USDOT&query_string=2012778	B1		https://saskatoonfirefighters.com/pediactric-fund	B1
			DR. SHANNON MUNSIE PEDIATRIC DENTAL CORPORATION	No website	AYA SUZUKI MEDICINE PROFESSIONAL CORPORATION	https://register.cpso.on.ca/physician-info/?cpsonum=81016	Bamboo Slouch Beanies, Chemo Hats, Headwraps	https://www.bkco.ca/	Le Fond de Sarah des Cedres Sarah's funds for cedars	https://sarahsfund.ca/	Le Fond de Sarah des Cedres Sarah's funds for cedars	https://sarahsfund.ca/	A		https://scsonline.ca/services/childrens-case-management/	B1
			DREAM KIDS PEDIATRIC CENTER INC.	https://www.dreamkidsclinic.com/	AYA TRADERS LTD.	No website	BAYANIHAN CULTURAL AND HOUSING SOCIETY	https://www.bayanihan.ca/	Saskatoon Fire fighters pediatric fund	https://saskatoonfirefighters.com/pediactric-fund	Saskatoon Fire fighters pediatric fund	https://saskatoonfirefighters.com/pediactric-fund	B1		https://shine-bright.ca/	B1
			AA PEDIATRIC MEDICAL CLINIC INC	No website	AYA TRADING COMPANY LTD.	https://ayatrade.co/	BC children's hopsital	http://www.bcchildrens.ca/	PEDIATRIC CASE MANAGEMENT INC.	https://scsonline.ca/services/childrens-case-management/	PEDIATRIC CASE MANAGEMENT INC.	https://scsonline.ca/services/childrens-case-management/	B1		https://smvs.org/	B1
			DR. ANDREW LYNK PEDIATRICS INCORPORATED	No website	AYA TRUCKING LTD.	https://www.dnb.com/business-directory/company-profiles.aya_trucking_ltd.9cf05baeab858d260332c0f886bbb264.html	BEFORE DAWN PEDIATRIC SLEEP CONSULTING INC.	https://www.beforedawnsleep.ca/	Shine Bright Pediatric Services, Ltd.	https://shine-bright.ca/	Shine Bright Pediatric Services, Ltd.	https://shine-bright.ca/	B1		https://spectaprc.com/	B1
			DR. MEGGIE SHANNON PEDIATRICS INC.	No website	AYA Tweet Chats (Adolescent and Young Adult)	no website	Benevolent Fund (Funeral Assistance)	https://www.childhoodcancer.ca/benevolent-fund/	SWAMINARAYAN MANDIR VASNA SANSTHA (SMVS) CANADA	https://smvs.org/	SWAMINARAYAN MANDIR VASNA SANSTHA (SMVS) CANADA	https://smvs.org/	B1		https://steemelie.ca/fr/repertoire/1396/maison-des-jeunes-les-mayais-	B1
			GROW FOR IT PEDIATRICS INC.	https://www.growhealth.ca/	AYA Tweet Chats (Adolescent and Young Adult)	no website	Bhagwan Shree Lakshmi Narayan Dham	no website	SPECTA PEDIATRIC REHABILITATION CENTER LTD.	https://spectaprc.com/	SPECTA PEDIATRIC REHABILITATION CENTER LTD.	https://spectaprc.com/	B1		https://swaminarayan.info/	B1
			HEATHER DYMENT PEDIATRIC DENTISTRY INCORPORATED	No website	Aya Wali Abbas Dental Hygiene Professional Corporation	No website	BHAI GHANAYA INTERNATIONAL CHARITABLE SOCIETY	https://www.canadahelps.org/en/charities/bhai-ghanaya-international-charitable-society/	LA MAISON DES JEUNES «LES MAYAIS»	https://steemelie.ca/fr/repertoire/1396/maison-des-jeunes-les-mayais-	LA MAISON DES JEUNES «LES MAYAIS»	https://steemelie.ca/fr/repertoire/1396/maison-des-jeunes-les-mayais-	B1		https://swaminarayan.info/mandirs/canada	B1
			ONTARIO PEDIATRIC ALLERGY RESEARCH CORPORATION	No website	AYA WHOLESALE LTD.	https://www.faire.com/en-ca/brand/b_ezba7hs7	BHAJANAWALI DEVOTIONAL SERVICES INC	no website	stupid cancer	https://stupidcancer.org/	stupid cancer	https://stupidcancer.org/	B5	AYA	https://swt.hlth.gov.bc.ca/swt/	B1
			MILESTONES PEDIATRIC AND GENERAL DIAGNOSTIC IMAGING LTD.	https://www.milestonesdiagnostics.ca/services	AYA'S AUTO SALE INC.	https://www.ayasautosales.ca/	BioCan Rx - Canada's immunotherapy network	https://biocanrx.com/	International Swaminarayan Satsang Organization of Saskatoon Incorporated	https://swaminarayan.info/	International Swaminarayan Satsang Organization of Saskatoon Incorporated	https://swaminarayan.info/	B1		https://symbiosispediatrictherapy.com/	B1
			Shine Bright Pediatric Services, Ltd.	https://shine-bright.ca/	AYA'S AUTO SERVICE INC.	No website	BLÜM - Centre santé pelvienne, pédiatrie & périnatalité Inc.	https://blumsante.com/	International Swaminarayan Satsang Organisation (Canada)	https://swaminarayan.info/mandirs/canada	International Swaminarayan Satsang Organisation (Canada)	https://swaminarayan.info/mandirs/canada	B1		https://teamshan.ca/	B1
			Julie Laflamme pédiatre inc.	No website	AYA'S DRY CLEANING & ALTERATIONS INC.	https://ayasdrycleaning.ca/	Bnos Chaya	https://my.charitableimpact.com/charities/bnos-chaya	Surgical wait times	https://swt.hlth.gov.bc.ca/swt/	Surgical wait times	https://swt.hlth.gov.bc.ca/swt/	B1		https://tinymightyspeech.com/	B1
			JUST FOR YOUR PEDIATRIC NURSING CARE INC.	https://yourpedsnurse.janeapp.com/locations/just-for-you-pediatric-nursing-care-inc/book?fbclid=IwZXh0bgNhZW0CMTEAAR1wfSIBxHjr2HtgB4pXQp2kT5cNmfTkOURwtBzeLmUIrwuLkJfKP4NjJSo_aem_oBsUxtqcawQ1dqglydC_WA	Ayaa Building Solutions Inc.	https://www.ayaa.ca/	BOCHASANWASI SHRI AKSHAR PURUSHOTTAM SWAMINARAYAN SANSTHA C HARITABLE PROPERTIES INC	https://www.charitydata.ca/charity/bochasanwasi-shri-akshar-purushottam-swaminarayan-sanstha-charitable-properties-inc/868980319RR0001/	SYMBIOSIS PEDIATRIC THERAPY INC.	https://symbiosispediatrictherapy.com/	SYMBIOSIS PEDIATRIC THERAPY INC.	https://symbiosispediatrictherapy.com/	B1		https://traitdunionmontmagny.com/	B1
			J. M. PEDIATRIC DENTISTRY MANAGEMENT ASSOCIATES LTD.	No website	Ayas Real Estate CorporationCorporation immobilière Ayas	No website	BOCHASANWASI SHRI AKSHAR PURUSHOTTAM SWAMINARAYAN SANSTHA CHARITIES INC.	https://www.charitydata.ca/charity/bochasanwasi-shri-akshar-purushottam-swaminarayan-sanstha-charitable-properties-inc/868980319RR0001/	Tali's Fund	https://talisfund.org/about-us/what-we-do/	Tali's Fund	https://talisfund.org/about-us/what-we-do/	A	Brain cancers	https://u-link.care/	B1
			DR. G BUREK PEDIATRIC EMERGENCY MEDICINE PROFESSIONAL CORPORATION	No website	AYAS TECHNOLOGY CONSULTING INC	https://ca.linkedin.com/in/ayas-technology-consulting-inc-3a6268262	BOCHASANWASI SHRI AKSHAR PURUSHOTTAM SWAMINARAYAN SANSTHA F OUNDATION INC	no website	Breast Cancer Awareness for Young Women	https://teamshan.ca/	Breast Cancer Awareness for Young Women	https://teamshan.ca/	B1		https://ubccriticalcaremedicine.ca/faculty/dr-najib-ayas/	B1
			Purposeful Play Pediatrics Ltd.	https://www.purposefulplaypeds.com/	BAIS CHAYA MUSHKAH SCHOOL FOR GIRLS	https://www.jewishtoronto.com/directory/bais-chaya-mushka-elementary-school	Bochasanwasi Shri Akshar Purushottam Swaminarayan Sanstha Inc.	no website	TINY MIGHTY PEDIATRIC THERAPY INC.	https://tinymightyspeech.com/	TINY MIGHTY PEDIATRIC THERAPY INC.	https://tinymightyspeech.com/	B1		https://vitalitenb.ca/en/services-and-locations/find-a-point-of-service/grand-falls-general-hospital	B1
			PEDIATRIC CONSULTANTS ASSOCIATED CENTRAL ALBERTA INC.	No website	Bamboo Slouch Beanies, Chemo Hats, Headwraps	https://www.bkco.ca/	Bos Aya Transport Général Inc.	https://b2bhint.com/fr/company/ca-qc/bos-aya-transport-general-inc--1176014828	LE TRAIT D'UNION, GROUPE D'ENTRAIDE POUR PERSONNES AYANT DESTROUBLES DE SANTÉ MENTALE	https://traitdunionmontmagny.com/	LE TRAIT D'UNION, GROUPE D'ENTRAIDE POUR PERSONNES AYANT DESTROUBLES DE SANTÉ MENTALE	https://traitdunionmontmagny.com/	B1		https://vitalitenb.ca/en/services-and-locations/service-directory/oncology	B1
			EWA A. SZUDEK PEDIATRIC SERVICES LIMITED	No website	BAYANIHAN CULTURAL AND HOUSING SOCIETY	https://www.bayanihan.ca/	Brady's Foundation for Pediatric Palliative Care	https://www.bradysfoundation.ca/our-impact-mojave	U-link canada	https://u-link.care/	U-link canada	https://u-link.care/	B1	Also AYA, but great resource	https://voboc.org/	B1
			Réseau des Professionnels de la Santé en Pédiatrie inc.	https://cps.ca/fr/	BC children's hopsital	http://www.bcchildrens.ca/	brain tumor foundation of canada	https://www.braintumour.ca/	NAJIB AYAS M.D. INCORPORATED	https://ubccriticalcaremedicine.ca/faculty/dr-najib-ayas/	NAJIB AYAS M.D. INCORPORATED	https://ubccriticalcaremedicine.ca/faculty/dr-najib-ayas/	B1		https://wellspring.ca/	B1
			WE PLAY SENSORY GYM & PEDIATRIC THERAPY CENTRE INC.	https://weplaykids.com/	BEFORE DAWN PEDIATRIC SLEEP CONSULTING INC.	https://www.beforedawnsleep.ca/	Breaking Border	https://campgoodtimes.org/by/year-round-programs/breaking-bordersages-19-25/	Grand Falls General Hospital	https://vitalitenb.ca/en/services-and-locations/find-a-point-of-service/grand-falls-general-hospital	Grand Falls General Hospital	https://vitalitenb.ca/en/services-and-locations/find-a-point-of-service/grand-falls-general-hospital	B1		https://weplaykids.com/	B1
			WOVEN BLESSINGS MATERNAL AND PEDIATRIC SERVICES INC.	https://www.wovenblessings.com/	Benevolent Fund (Funeral Assistance)	https://www.childhoodcancer.ca/benevolent-fund/	Breaking Borders	https://campgoodtimes.org/by/year-round-programs/breaking-bordersages-19-25/	Pediatric Oncology patient navigator	https://vitalitenb.ca/en/services-and-locations/service-directory/oncology	Pediatric Oncology patient navigator	https://vitalitenb.ca/en/services-and-locations/service-directory/oncology	B1		https://wigstowellness.com/	B1
			WeeCare Pediatric Home Health Care Inc.	https://www.weecarehealth.ca/	Benevolent Fund (Funeral Assistance)	https://www.childhoodcancer.ca/	Breast Cancer Awareness for Young Women	https://teamshan.ca/	Voboc Foundation	https://voboc.org/	Voboc Foundation	https://voboc.org/	B1	AYA	https://wrha.mb.ca/home-care/	B1
			DENTISTERIE PÉDIATRIQUE JAIME GREENSPOON INC.JAIME GREENSPOON PEDIATRIC DENTISTRY INC.	No website	Bhagwan Shree Lakshmi Narayan Dham	no website	BUDDHIST MAHAYANA ZENGONG ASSOCIATION OF EDMONTON	https://my.charitableimpact.com/charities/buddhist-mahayana-zengong-association-of-edmonton	West Coast Kids Cancer Foundation	https://wckfoundation.ca/	West Coast Kids Cancer Foundation	https://wckfoundation.ca/	A		https://www.abcpediatrictherapies.ca/	B1
			DR. PHILIP HEDREI, PÉDIATRE INC.DR. PHILIP HEDREI, PEDIATRICIAN INC.	No website	BHAI GHANAYA INTERNATIONAL CHARITABLE SOCIETY	https://www.canadahelps.org/en/charities/bhai-ghanaya-international-charitable-society/	Camp circle O'friends	https://www.campcircleoffriends.com/	Children's and parent's program	https://wellspring.ca/	Children's and parent's program	https://wellspring.ca/	B1		https://www.acvf.ca/	B1
			Dr. Melanie Henderson Pediatric Endocrinology Services Inc.Services d'endocrinologie pédiatrique Dr Melanie Henderson Inc.	No website	BHAJANAWALI DEVOTIONAL SERVICES INC	no website	Camp Delight	https://www.candlelightersnl.ca/campdelight/	WE PLAY SENSORY GYM & PEDIATRIC THERAPY CENTRE INC.	https://weplaykids.com/	WE PLAY SENSORY GYM & PEDIATRIC THERAPY CENTRE INC.	https://weplaykids.com/	B1		https://www.afped.ca/	B1
			S. HAIDER, XING-CHANG WEI, U. AMENDY, V. MOORJANI, H. KAUR, S. BHANDAL AND D. KAURA PEDIATRIC RADIOLOGY PROFESSIONAL CORPORATION	No website	BioCan Rx - Canada's immunotherapy network	https://biocanrx.com/	Camp Goodtimes	https://campgoodtimes.org/nbe/	World federation of pediatric intensive and critical care societies	https://wfpiccs.org/	World federation of pediatric intensive and critical care societies	https://wfpiccs.org/	B3		https://www.ajae.ca/	B1
Feb 16th 2025	"pediatric oncology"	0			BLÜM - Centre santé pelvienne, pédiatrie & périnatalité Inc.	https://blumsante.com/	Camp Goodtimes family camp	https://www.campgoodtimes.org/nbe/	Wigs to wellness & The Mastectomy Boutique	https://wigstowellness.com/	Wigs to wellness & The Mastectomy Boutique	https://wigstowellness.com/	B1		https://www.ajaimmobilier.com/	B1
Feb 16th 2025	"child cancer"	0			Bnos Chaya	https://my.charitableimpact.com/charities/bnos-chaya	Camp Keaton Hamilton	https://kempcarenetwork.org/grief-bereavement-programs/camp-keaton/	Home care program	https://wrha.mb.ca/home-care/	Home care program	https://wrha.mb.ca/home-care/	B1		https://www.ajaint.com/	B1
Feb 16th 2025	"adolescent cancer"	0			BOCHASANWASI SHRI AKSHAR PURUSHOTTAM SWAMINARAYAN SANSTHA C HARITABLE PROPERTIES INC	https://www.charitydata.ca/charity/bochasanwasi-shri-akshar-purushottam-swaminarayan-sanstha-charitable-properties-inc/868980319RR0001/	Camp Quality	https://www.campquality.org/	World Society for Pediatric and Congenital Heart Surgery	https://wspchs.org/	World Society for Pediatric and Congenital Heart Surgery	https://wspchs.org/	B3		https://www.ajalouden.com/	B1
Feb 16th 2025	"infant cancer"	0			BOCHASANWASI SHRI AKSHAR PURUSHOTTAM SWAMINARAYAN SANSTHA CHARITIES INC.	https://www.charitydata.ca/charity/bochasanwasi-shri-akshar-purushottam-swaminarayan-sanstha-charitable-properties-inc/868980319RR0001/	campfire circle	https://campfirecircle.org/	ABC PEDIATRIC THERAPIES INC.	https://www.abcpediatrictherapies.ca/	ABC PEDIATRIC THERAPIES INC.	https://www.abcpediatrictherapies.ca/	B1		https://www.ajaxalliancechurch.com/	B1
Feb 19th 2025	"AYA"	97	Société d'investissement Aya Inc.Aya Holding Inc.	No website	BOCHASANWASI SHRI AKSHAR PURUSHOTTAM SWAMINARAYAN SANSTHA F OUNDATION INC	no website	Canada Sabari Malai Ayyappan Alayam	no website	Ac2orn	https://www.ac2orn.com/	Ac2orn	https://www.ac2orn.com/	A		https://www.ajaxlibrary.ca/	B1
			AYA SERVICES INC.	https://www.facebook.com/AyaServices/	Bochasanwasi Shri Akshar Purushottam Swaminarayan Sanstha Inc.	no website	Canadian Academy of Pediatric Dentistry	https://www.capd-acdp.org/	Advocacy for Canadian childhood Oncology research network	https://www.ac2orn.com/					https://www.ajaxrotary.org/	B1
			AYA CONTRACTING INC	No website	Bos Aya Transport Général Inc.	https://b2bhint.com/fr/company/ca-qc/bos-aya-transport-general-inc--1176014828	Canadian Association of Child Neurology Corporation - Corporation de l'association canadienne de neurologie pediatrique	https://www.cnsf.org/cacn/about-cacn/	ACADEMIC PEDIATRICS INCORPORATED	https://www.academicpedsjnl.net/	ACADEMIC PEDIATRICS INCORPORATED	https://www.academicpedsjnl.net/	B2		https://www.akshayapatra.org/about-us?gad_source=1&gclid=CjwKCAiA5eC9BhAuEiwA3CKwQqpIw4SruDaW0cIluaZrBk30u2PwMw43R8Gs2kvZe-9jVbj1x-_1-BoCvloQAvD_BwE	B1
			Aya Khalaf Inc	No website	Brady's Foundation for Pediatric Palliative Care	https://www.bradysfoundation.ca/our-impact-mojave	Canadian Association of Paediatric Surgeons - Association Canadienne de Chirurgie Pediatrique	https://www.caps.ca/	Accelerate - innovation for children and adolescents with cancer	https://www.accelerate-platform.org/	Accelerate - innovation for children and adolescents with cancer	https://www.accelerate-platform.org/	B3		https://www.albertahealthservices.ca/cancer/Page18042.aspx	B1
			AYA INC.	https://ayainc.net/	Brady's Foundation for Pediatric Palliative Care	https://www.bradysfoundation.ca/	Canadian Association of Pediatric Experts in Skin	No Website	A child's Voice Foundation	https://www.acvf.ca/	A child's Voice Foundation	https://www.acvf.ca/	B1		https://www.albertahealthservices.ca/findhealth/Service.aspx?id=1047804&serviceAtFacilityID=1137302#contentStart	B1
			AYA MULTISERVICES INC.	No website	brain tumor foundation of canada	https://www.braintumour.ca/	Canadian Cancer Clinical Trials Network	https://3ctn.ca/about-us/	ASSOCIATION FRANCOPHONE DE PARENTS D'ENFANTS DYSLEXIQUES OU AYANT TOUT AUTRE TROUBLE D'APPRENTISSAGE (AFPED+)	https://www.afped.ca/	ASSOCIATION FRANCOPHONE DE PARENTS D'ENFANTS DYSLEXIQUES OU AYANT TOUT AUTRE TROUBLE D'APPRENTISSAGE (AFPED+)	https://www.afped.ca/	B1		https://www.alignable.com/montreal-qc/aya-construction-92-inc	B1
			AYA KHENISSI INC.	No website	Breaking Border	https://campgoodtimes.org/by/year-round-programs/breaking-bordersages-19-25/	Canadian Cancer Research Alliance	https://www.ccra-acrc.ca/	AJAE CONSULTING LTD.	https://www.ajae.ca/	AJAE CONSULTING LTD.	https://www.ajae.ca/	B1		https://www.alrayanislamiccentre.org/	B1
			Aya Solutions inc.	https://ayasolutions.net/	Breaking Borders	https://campgoodtimes.org/by/year-round-programs/breaking-bordersages-19-25/	Canadian Cancer Society	https://cancer.ca/en/about-us	AJA IMMOBILIER INC.	https://www.ajaimmobilier.com/	AJA IMMOBILIER INC.	https://www.ajaimmobilier.com/	B1		https://www.apdis.ca/	B1
			Groupe AYA Inc.	https://www.aya-groupe.com/	Breaking borders	http://campgoodtimes.org/by/year-round-programs/breaking-bordersages-19-25/	Canadian Cancer Trial Group	https://www.ctg.queensu.ca/public/centre-codes	AJA INTERNATIONAL LTD.	https://www.ajaint.com/	AJA INTERNATIONAL LTD.	https://www.ajaint.com/	B1		https://www.aphfoundation.ca/	B1
			AYA EXPERTS INC	https://ayaexperts.com/	Breaking borders	http://campgoodtimes.org/by/year-round-programs/breaking-bordersages-19-25/	CANADIAN FEDERATION OF UNIVERSITY WOMEN - AJAX - PICKERING SCHOLARSHIP FUND	https://ajaxcfuw.ca/	AJA LOUDEN STUDIOS LTD.	https://www.ajalouden.com/	AJA LOUDEN STUDIOS LTD.	https://www.ajalouden.com/	B1		https://www.ascendpeds.com/	B1
			AYA NOIX INC.	No website	Breast Cancer Awareness for Young Women	https://teamshan.ca/	Canadian Friends of Fundamaya Association	https://www.fundamayacanada.ca/	AJAX ALLIANCE CHURCH OF THE CHRISTIAN AND MISSIONARY ALLIANCE IN CANADA	https://www.ajaxalliancechurch.com/	AJAX ALLIANCE CHURCH OF THE CHRISTIAN AND MISSIONARY ALLIANCE IN CANADA	https://www.ajaxalliancechurch.com/	B1		https://www.aya-groupe.com/	B1
			AYA COUNTERTOPS LTD.	No website	BUDDHIST MAHAYANA ZENGONG ASSOCIATION OF EDMONTON	https://my.charitableimpact.com/charities/buddhist-mahayana-zengong-association-of-edmonton	CANADIAN FRIENDS OF MAYANEI HAYESHUA	https://www.charitydata.ca/charity/canadian-friends-of-mayanei-hayeshua/702342718RR0001/	AJAX PUBLIC LIBRARY BOARD	https://www.ajaxlibrary.ca/	AJAX PUBLIC LIBRARY BOARD	https://www.ajaxlibrary.ca/	B1		https://www.ayaa.ca/	B1
			AYA DESIGN INC.	https://ayadesignshop.com/?__cf_chl_tk=JVoA.dqjUphrWaUZOtvVos9MXes6dWOJwfy3bqWyg6w-1739990295-1.0.1.1-Aq_JYylrqaBHaY7JlyxDlaktPPw4xE7uDDiBtEZlOmY	Camp circle O'friends	https://www.campcircleoffriends.com/	Canadian Himalayan Association for Innovation	https://chai-international.org/	AJAX ROTARY CLUB CHARITABLE TRUST	https://www.ajaxrotary.org/	AJAX ROTARY CLUB CHARITABLE TRUST	https://www.ajaxrotary.org/	B1		https://www.ayadesigninstyle.ca/	B1
			AYA NETTOYAGE INC.	No website	Camp Delight	https://www.candlelightersnl.ca/campdelight/	Canadian Lions Childhood Cancer Foundation	https://www.facebook.com/groups/canadianlionschildhoodcancerfoundation	The Akshaya Patra Foundation Canada	https://www.akshayapatra.org/about-us?gad_source=1&gclid=CjwKCAiA5eC9BhAuEiwA3CKwQqpIw4SruDaW0cIluaZrBk30u2PwMw43R8Gs2kvZe-9jVbj1x-_1-BoCvloQAvD_BwE	The Akshaya Patra Foundation Canada	https://www.akshayapatra.org/about-us?gad_source=1&gclid=CjwKCAiA5eC9BhAuEiwA3CKwQqpIw4SruDaW0cIluaZrBk30u2PwMw43R8Gs2kvZe-9jVbj1x-_1-BoCvloQAvD_BwE	B1		https://www.ayaeducationfund.com/	B1
			Ayas Real Estate CorporationCorporation immobilière Ayas	No website	Camp Delight	https://www.candlelightersnl.ca/campdelight/	Canadian Partnership Against Cancer	https://www.partnershipagainstcancer.ca/	Arthur J.E. child comprehensive cancer centre	https://www.albertahealthservices.ca/ajec/page15399.aspx	Arthur J.E. child comprehensive cancer centre	https://www.albertahealthservices.ca/ajec/page15399.aspx	B2		https://www.ayakitchengallery.com/	B1
			CONSULTATION AYAA INC.AYAA CONSULTING INC.	https://ayaconsultingfirm.com/	Camp Delight	https://www.candlelightersnl.ca/campdelight/	CANADIAN PEDIATRIC ASSOCIATES LTD.	No website	adolescent/young adult (AYA) patient navigator	https://www.albertahealthservices.ca/cancer/Page18042.aspx	adolescent/young adult (AYA) patient navigator	https://www.albertahealthservices.ca/cancer/Page18042.aspx	B1		https://www.ayakitchens.com/	B1
			AYA DYNASTY INC.	No website	Camp Delight	https://www.candlelightersnl.ca/campdelight/	Canadian Pediatric Brain Tumor Consortium (CPBTC)	Could not find	Psychosocial oncology at Arthur J.E. Child Comprehensive cancer centre	https://www.albertahealthservices.ca/findhealth/Service.aspx?id=1047804&serviceAtFacilityID=1137302#contentStart	Psychosocial oncology at Arthur J.E. Child Comprehensive cancer centre	https://www.albertahealthservices.ca/findhealth/Service.aspx?id=1047804&serviceAtFacilityID=1137302#contentStart	B1		https://www.ayakitchens.com/company/locations/peterborough.html	B1
			Aya Fitness Inc.	https://ayafitness.com/	Camp Delight	https://www.candlelightersnl.ca/campdelight/	Canadian Pediatric Cardiology Association	https://ccs.ca/canadian-pediatric-cardiology-association/	Long term survivor clinic	https://www.albertahealthservices.ca/findhealth/Service.aspx?id=1073607&serviceAtFacilityID=1114869#contentStart	Long term survivor clinic	https://www.albertahealthservices.ca/findhealth/Service.aspx?id=1073607&serviceAtFacilityID=1114869#contentStart	B2		https://www.ayalawpc.com/	B1
			DR. AYA CONSTANTINI INC.	No website	Camp Goodtimes	https://campgoodtimes.org/nbe/	Canadian pediatric endocrine group (CPEG) - Groupe Canadien d'endocrinologie pédiatrique (GCEP)	https://cpeg-gcep.net/fr	Northern Alberta Children's Cancer Program	https://www.albertahealthservices.ca/findhealth/Service.aspx?id=4219&serviceAtFacilityID=1046087	Northern Alberta Children's Cancer Program	https://www.albertahealthservices.ca/findhealth/Service.aspx?id=4219&serviceAtFacilityID=1046087	B2		https://www.ayamedical.com/	B1
			AYA HOLDINGS LTD.	No website	Camp Goodtimes	https://www.campgoodtimes.org/nbe/	Canadian Pediatric Thrombosis & Hemostasis Network	https://cpthn.ca/	Foothills Medical Centre	https://www.albertahealthservices.ca/fmc/fmc.aspx	Foothills Medical Centre	https://www.albertahealthservices.ca/fmc/fmc.aspx	B2		https://www.ayaorangeville.com/	B1
			AYA LOGISTICS LIMITED	https://www.truckdriver.com/trucking-company-directory/ON/ETOBICOKE/AYA-LOGISTICS-LIMITED/3955491	Camp Goodtimes	https://www.campgoodtimes.org/nbe/	Cancer genetic services	https://www.saskhealthauthority.ca/	superSibs	https://www.alexslemonade.org/childhood-cancer/for-families/supersibs	superSibs	https://www.alexslemonade.org/childhood-cancer/for-families/supersibs	A		https://www.ayapewa.com/	B1
			AYA TRADERS LTD.	No website	Camp Goodtimes family camp	https://www.campgoodtimes.org/nbe/	cancer genetic services	https://www.saskhealthauthority.ca/	Construction Aya 92 Inc.	https://www.alignable.com/montreal-qc/aya-construction-92-inc	Construction Aya 92 Inc.	https://www.alignable.com/montreal-qc/aya-construction-92-inc	B1		https://www.ayasautosales.ca/	B1
			AYA HEALTH TECHNOLOGIES INC	https://ayacare.com/	Camp Keaton Hamilton	https://kempcarenetwork.org/grief-bereavement-programs/camp-keaton/	Cancer patient navigation program	https://www2.gnb.ca/content/gnb/en/departments/health/NewBrunswickCancerNetwork/content/cancer-patient-navigation-program.html	Al Rayan Islamic Centre	https://www.alrayanislamiccentre.org/	Al Rayan Islamic Centre	https://www.alrayanislamiccentre.org/	B1		https://www.ayawinnipeg.com/	B1
			AYA MANAGEMENT CORP.	No website	Camp Quality	https://www.campquality.org/	Cancer screening for unattached patients	https://carepointhealth.ca/carepoint-services/cancer-screening-clinic/	Association pour les personnes ayant une déficience intellectuelle du suroit (APDIS)	https://www.apdis.ca/	Association pour les personnes ayant une déficience intellectuelle du suroit (APDIS)	https://www.apdis.ca/	B1		https://www.bayanihan.ca/	B1
			AYA ELECTRIC INC.	No website	campfire circle	https://campfirecircle.org/	cancer support services	https://hearthplace.org/	AJAX PICKERING HOSPITAL FOUNDATION	https://www.aphfoundation.ca/	AJAX PICKERING HOSPITAL FOUNDATION	https://www.aphfoundation.ca/	B1		https://www.beforedawnsleep.ca/	B1
			AYA FASHION INC.	No website	Campfire Circle	https://campfirecircle.org/about-campfire-circle/	candlelighters - Newfoundland and labrador	https://www.candlelightersnl.ca/	Association of pediatric hematology/oncology nurses (APHON)	https://www.aphon.org/	Association of pediatric hematology/oncology nurses (APHON)	https://www.aphon.org/	B3		https://www.bkco.ca/	B1
			AYA FINANCIAL INC.	https://ayafinancial.com/	Canada Sabari Malai Ayyappan Alayam	no website	candlelighters Simcoe	https://www.candlelighterssimcoe.ca/	Atlantic Provinces Pediatric Hematology Oncology Network (APPHON)	https://www.apphon-rohppa.com/	Atlantic Provinces Pediatric Hematology Oncology Network (APPHON)	https://www.apphon-rohppa.com/	B2		https://www.bloodcancers.ca/	B1
			AYA NURSING INC.	No website	Canadian Academy of Pediatric Dentistry	https://www.capd-acdp.org/	Candlelighters Simcoe-Parents of children with cancer	https://www.candlelighterssimcoe.ca/	APPHON	https://www.apphon-rohppa.com/en/about-us					https://www.bradysfoundation.ca/our-impact-mojave	B1
			AYA (USA) HOLDINGS, INC.	No website	Canadian Academy of Pediatric Dentistry	https://www.capd-acdp.org/	Candlelighters' childhood cancer support group	https://www.manitobacandlelighters.org/	ASCEND PEDIATRICS LTD.	https://www.ascendpeds.com/	ASCEND PEDIATRICS LTD.	https://www.ascendpeds.com/	B1		https://www.braintumour.ca/	B1
			AYA ADMIN INC.	No website	Canadian Association of Child Neurology Corporation - Corporation de l'association canadienne de neurologie pediatrique	https://www.cnsf.org/cacn/about-cacn/	Canoe Kayak Canada	https://canoekayak.ca/	Groupe AYA Inc.	https://www.aya-groupe.com/	Groupe AYA Inc.	https://www.aya-groupe.com/	B1		https://www.braintumour.ca/events/ajax-support-group/	B1
			GESTIONS IMMOBILIÈRES AYA INC.	No website	Canadian Association of Paediatric Surgeons - Association Canadienne de Chirurgie Pediatrique	https://www.caps.ca/	CANON - Canadian Adolescent and young adult neuro-oncology network	https://ayabraincancer.ca/	Ayaa Building Solutions Inc.	https://www.ayaa.ca/	Ayaa Building Solutions Inc.	https://www.ayaa.ca/	B1		https://www.campcircleoffriends.com/	B1
			AYA INVESTMENTS CORPORATION	No website	Canadian Association of Pediatric Experts in Skin	No Website	CANOT KAYAK QUÉBEC	https://canot-kayak.qc.ca/	AYA DESIGN IN STYLE CORP.	https://www.ayadesigninstyle.ca/	AYA DESIGN IN STYLE CORP.	https://www.ayadesigninstyle.ca/	B1		https://www.canadacompanyregistry.com/companies/aja-aviation-employment-agency-inc/	B1
			AYA RENO INC.	No website	Canadian Cancer Clinical Trials Network	https://3ctn.ca/about-us/	CanSaRCC	https://www.cansarcc.ca/	Aya Education Fund	https://www.ayaeducationfund.com/	Aya Education Fund	https://www.ayaeducationfund.com/	B1		https://www.canadacompanyregistry.com/companies/ji-aya-nu-settlement-services-ltd/	B1
			AYA SAMY TRANSPORT INC.	https://www.dnb.com/business-directory/company-profiles.aya_samy_transport_inc.1fdda92d0e8d9dbe539b88ddd2a9aed9.html	Canadian Cancer Clinical Trials Network	https://3ctn.ca/	Canuck Place Children's Hopsice	https://www.canuckplace.org/family-overview/	AYA KITCHEN GALLERY INC.	https://www.ayakitchengallery.com/	AYA KITCHEN GALLERY INC.	https://www.ayakitchengallery.com/	B1		https://www.canadahelps.org/en/charities/aldea-maya-assistance-for-mayan-families-society/	B1
			AYA SERVICES SANTÉ INC.	No website	Canadian Cancer Research Alliance	https://www.ccra-acrc.ca/	Caring together.life	https://caringtogether.life/	AYA KITCHENS AND BATHS LTD.	https://www.ayakitchens.com/	AYA KITCHENS AND BATHS LTD.	https://www.ayakitchens.com/	B1		https://www.canadahelps.org/en/charities/bhai-ghanaya-international-charitable-society/	B1
			Construction Aya 92 Inc.	https://www.alignable.com/montreal-qc/aya-construction-92-inc	Canadian Cancer Society	https://cancer.ca/en/about-us	CATHERINE DÉRY PÉDIATRE INC.	No website	AYA KITCHEN DESIGNS PETERBOROUGH INC.	https://www.ayakitchens.com/company/locations/peterborough.html	AYA KITCHEN DESIGNS PETERBOROUGH INC.	https://www.ayakitchens.com/company/locations/peterborough.html	B1		https://www.canadahelps.org/en/charities/congregation-gruen-ohr-somayach-gruen-ohr-somayach-congreg/	B1
			Mon univers AYA inc.	https://latifa-bendjenni.myshopify.com/	Canadian Cancer Trial Group	https://www.ctg.queensu.ca/public/centre-codes	CENTRE DE PÉDIATRIE HOSPITALIÈRE DE MONTRÉAL INC.	https://www.fondationstejustine.org/	AYA LAW PROFESSIONAL CORPORATION	https://www.ayalawpc.com/	AYA LAW PROFESSIONAL CORPORATION	https://www.ayalawpc.com/	B1		https://www.canadahelps.org/en/charities/debre-tsige-st-george-tigrayan-orthodox-tewahedo-church-in-edmonton/	B1
			AYA HOMES INC.	No website	CANADIAN FEDERATION OF UNIVERSITY WOMEN - AJAX - PICKERING SCHOLARSHIP FUND	https://ajaxcfuw.ca/	CENTRE DENTAIRE PÉDIATRIQUE ET PROSTHODONTIQUE DE MONTRÉAL INC.	https://www.cdppm.com/	AYA MEDICAL INC.	https://www.ayamedical.com/	AYA MEDICAL INC.	https://www.ayamedical.com/	B1		https://www.canadahelps.org/en/charities/gayatri-pariwar-winnipeg-inc/	B1
			AYA HOLDINGS LIMITED	No website	Canadian Friends of Fundamaya Association	https://www.fundamayacanada.ca/	Centre pédiatrique Le Saule inc.	https://opengovca.com/quebec-business?city=mascouche	AYA KITCHENS OF ORANGEVILLE LTD.	https://www.ayaorangeville.com/	AYA KITCHENS OF ORANGEVILLE LTD.	https://www.ayaorangeville.com/	B1		https://www.canadahelps.org/en/charities/levon-perouz-babayan-foundation/	B1
			AYA MATTRESS INC.	https://ayamattress.com/	CANADIAN FRIENDS OF MAYANEI HAYESHUA	https://www.charitydata.ca/charity/canadian-friends-of-mayanei-hayeshua/702342718RR0001/	CENTRE PÉDIATRIQUE LUMI INC.	https://www.centrelumi.com/	POURVOIRIE AYA PE WA (1998) INC.	https://www.ayapewa.com/	POURVOIRIE AYA PE WA (1998) INC.	https://www.ayapewa.com/	B1		https://www.canadahelps.org/en/charities/narayan-das-educational-society/	B1
			AYA DEVELOPMENTS INC.	No website	Canadian Himalayan Association for Innovation	https://chai-international.org/	Chandramouleeshwara Shivaalayam	no website	AYA'S AUTO SALE INC.	https://www.ayasautosales.ca/	AYA'S AUTO SALE INC.	https://www.ayasautosales.ca/	B1		https://www.canadahelps.org/en/charities/shree-swaminarayan-mandir-loyadham-canada/	B1
			AYA MEDICAL INC.	https://www.ayamedical.com/	Canadian Lions Childhood Cancer Foundation	https://www.facebook.com/groups/canadianlionschildhoodcancerfoundation	Charles S. Curtis Memorial Hospital - St. Anthony, NL	https://www.lghealth.ca/facilities/hospitals/charles-s-curtis-memorial-hospital/	AYA KITCHENS OF WINNIPEG LTD.	https://www.ayawinnipeg.com/	AYA KITCHENS OF WINNIPEG LTD.	https://www.ayawinnipeg.com/	B1		https://www.canadahelps.org/en/charities/the-bayan-taha-family-foundation/	B1
			AYA ENTERPRISES INC.	No website	Canadian Partnership Against Cancer	https://www.partnershipagainstcancer.ca/	CHAYA MUSHKA SEMINARY - BEN WEIDER EDUCATIONAL CENTRE - CHABAD SEMINARY	https://www.chayamushkaseminary.com/	BAYANIHAN CULTURAL AND HOUSING SOCIETY	https://www.bayanihan.ca/	BAYANIHAN CULTURAL AND HOUSING SOCIETY	https://www.bayanihan.ca/	B1		https://www.canadahelps.org/en/charities/veerayatan-canada/	B1
			AYA CANADA INC.	https://ayacan.ca/	CANADIAN PEDIATRIC ASSOCIATES LTD.	No website	CHEER	https://cheerchildhealth.ca/	BEFORE DAWN PEDIATRIC SLEEP CONSULTING INC.	https://www.beforedawnsleep.ca/	BEFORE DAWN PEDIATRIC SLEEP CONSULTING INC.	https://www.beforedawnsleep.ca/	B1		https://www.canadahelps.org/fr/organismesdebienfaisance/international-swaminarayan-satsang-organization-of-saskatchewan-inc/impact/view/	B1
			Les Immeubles AYA Inc.	No website	Canadian Pediatric Brain Tumor Consortium (CPBTC)	Could not find	Chidlren's Hospital of Eastern Ontario (CHEO)	https://www.cheo.on.ca/en/index.aspx	Bamboo Slouch Beanies, Chemo Hats, Headwraps	https://www.bkco.ca/	Bamboo Slouch Beanies, Chemo Hats, Headwraps	https://www.bkco.ca/	B1		https://www.canadahelps.org/fr/organismesdebienfaisance/la-fondation-fabrique-de-sayabec-maurice-fournier/	B1
			AYA BARBER & STYLISTS INC.	https://ayabarberstylists.wixsite.com/ayabarber	Canadian Pediatric Cardiology Association	https://ccs.ca/canadian-pediatric-cardiology-association/	child and youth permanency council canada	https://www.permanency.ca/	Leukemia & Lymphoma society of Canada	https://www.bloodcancers.ca/	Leukemia & Lymphoma society of Canada	https://www.bloodcancers.ca/	B1		https://www.cancercare.mb.ca/home/	B1
			TRANSPORT AYA 2017 INC.	No website	Canadian pediatric endocrine group (CPEG) - Groupe Canadien d'endocrinologie pédiatrique (GCEP)	https://cpeg-gcep.net/fr	Childcan	https://childcan.com/	Leukemia and Lymphoma society of Canada	https://www.bloodcancers.ca/i-have-a-blood-cancer/blood-cancers-kids-teens-young-adults/young-adult-blood-cancers					https://www.cancercare.mb.ca/Patient-Family/support-services/guardian-angel-caring-room	B1
			Aya Gold & Silver Inc.Aya Or & Argent Inc.	https://ayagoldsilver.com/	Canadian pediatric endocrine group (CPEG) - Groupe Canadien d'endocrinologie pédiatrique (GCEP)	https://cpeg-gcep.net/fr	Childcan the childhood cancer research association	https://childcan.com/	Brady's Foundation for Pediatric Palliative Care	https://www.bradysfoundation.ca/our-impact-mojave	Brady's Foundation for Pediatric Palliative Care	https://www.bradysfoundation.ca/our-impact-mojave	B1		https://www.cancercare.mb.ca/Patient-Family/support-services/programs-and-support-groups	B1
			Aya Payments Incorporated	https://ayacare.com/	Canadian Pediatric Thrombosis & Hemostasis Network	https://cpthn.ca/	childhood cancer - advocacy & support for parents	https://www.opacc.org/	brain tumor foundation of canada	https://www.braintumour.ca/	brain tumor foundation of canada	https://www.braintumour.ca/	B1		https://www.cancersupportcommunity.org/mylifeline-online-community	B1
			Bos Aya Transport Général Inc.	https://b2bhint.com/fr/company/ca-qc/bos-aya-transport-general-inc--1176014828	Cancer genetic services	https://www.saskhealthauthority.ca/	childhood cancer canada	https://www.childhoodcancer.ca/	Ajax Brain Tumor Support Group	https://www.braintumour.ca/events/ajax-support-group/	Ajax Brain Tumor Support Group	https://www.braintumour.ca/events/ajax-support-group/	B1		https://www.cansarcc.ca/	B1
			AYA LAW PROFESSIONAL CORPORATION	https://www.ayalawpc.com/	cancer genetic services	https://www.saskhealthauthority.ca/	Childhood Cancer Canada	https://www.childhoodcancer.ca/mission-history/	Children's cancer & blood disorders	https://www.c17.ca/	Children's cancer & blood disorders	https://www.c17.ca/	A		https://www.canuckplace.org/family-overview/	B1
			TAXI SAJA ET AYA INC.	No website	Cancer patient navigation program	https://www2.gnb.ca/content/gnb/en/departments/health/NewBrunswickCancerNetwork/content/cancer-patient-navigation-program.html	Childhood cancer Canada Foundation	https://www.childhoodcancer.ca/	The Council of Canadian Pediatric Hematology/ Oncology Directors - Le Conseil Canadien des Directeurs de Programme d'Hematologie/ Oncologie Pediatrique	https://www.c17.ca/					https://www.capd-acdp.org/	B1
			AH AYA GOH CORPORATION	https://ahayagoh.com/	Cancer patient navigation program	https://www2.gnb.ca/content/gnb/en/departments/health/NewBrunswickCancerNetwork/content/cancer-patient-navigation-program.html	Childhood Cancer Canada Foundation - Fondation canadienne du Cancer Chez l'enfant	https://www.childhoodcancer.ca/	Camp circle O'friends	https://www.campcircleoffriends.com/	Camp circle O'friends	https://www.campcircleoffriends.com/	B1		https://www.caps.ca/	B1
			AYA KITCHEN GALLERY INC.	https://www.ayakitchengallery.com/	Cancer patient navigation program	https://www2.gnb.ca/content/gnb/en/departments/health/NewBrunswickCancerNetwork/content/cancer-patient-navigation-program.html	Childhood Cancer Canada Foundation / Fondation canadienne du cancer chez l'enfant.	https://www.childhoodcancer.ca/	Camp Goodtimes family camp	https://www.campgoodtimes.org/nbe/	Camp Goodtimes family camp	https://www.campgoodtimes.org/nbe/	A		https://www.cbihealth.ca/	B1
			AYA & ASSOCIATES PROFESSIONAL CORPORATION	No website	Cancer screening for unattached patients	https://carepointhealth.ca/carepoint-services/cancer-screening-clinic/	Childhood cancer family support society	https://ccfsupport.com/	Camp Quality	https://www.campquality.org/	Camp Quality	https://www.campquality.org/	A		https://www.ccra-acrc.ca/	B1
			AYA'S AUTO SERVICE INC.	No website	cancer support services	https://hearthplace.org/	childhood cancer support programs	https://www.kidswithcancer.ca/	AJA AVIATION EMPLOYMENT AGENCY INC.	https://www.canadacompanyregistry.com/companies/aja-aviation-employment-agency-inc/	AJA AVIATION EMPLOYMENT AGENCY INC.	https://www.canadacompanyregistry.com/companies/aja-aviation-employment-agency-inc/	B1		https://www.cdppm.com/	B1
			les entreprises AYA pro inc.	https://lesentreprisesayapro.ca/	cancer support services	https://hearthplace.org/	Childhood Cancer Survivor Canada	https://childhoodcancersurvivor.org/	Ji Aya Nu Settlement Services Ltd.	https://www.canadacompanyregistry.com/companies/ji-aya-nu-settlement-services-ltd/	Ji Aya Nu Settlement Services Ltd.	https://www.canadacompanyregistry.com/companies/ji-aya-nu-settlement-services-ltd/	B1		https://www.centrelumi.com/	B1
			NAJIB AYAS M.D. INCORPORATED	https://ubccriticalcaremedicine.ca/faculty/dr-najib-ayas/	candlelighters - Newfoundland and labrador	https://www.candlelightersnl.ca/	Childhood Cancer Survivor Canada - Survivant d'un Cancer Pédiatrique Canada	https://childhoodcancersurvivor.org/	Aldea Maya Assistance for Mayan Families Society	https://www.canadahelps.org/en/charities/aldea-maya-assistance-for-mayan-families-society/	Aldea Maya Assistance for Mayan Families Society	https://www.canadahelps.org/en/charities/aldea-maya-assistance-for-mayan-families-society/	B1		https://www.charitydata.ca/charity/bochasanwasi-shri-akshar-purushottam-swaminarayan-sanstha-charitable-properties-inc/868980319RR0001/	B1
			TIM AYAS PROFESSIONAL CORPORATION	https://www.edgewoodhealthnetwork.com/team-members/dr-tim-ayas/	candlelighters Simcoe	https://www.candlelighterssimcoe.ca/	childhood cancer survivor poems and stories	https://childhood-cancer-survivor.com/	BHAI GHANAYA INTERNATIONAL CHARITABLE SOCIETY	https://www.canadahelps.org/en/charities/bhai-ghanaya-international-charitable-society/	BHAI GHANAYA INTERNATIONAL CHARITABLE SOCIETY	https://www.canadahelps.org/en/charities/bhai-ghanaya-international-charitable-society/	B1		https://www.charitydata.ca/charity/bochasanwasi-shri-akshar-purushottam-swaminarayan-sanstha-charitable-properties-inc/868980319RR0001/	B1
			AYA'S AUTO SALE INC.	https://www.ayasautosales.ca/	Candlelighters Simcoe-Parents of children with cancer	https://www.candlelighterssimcoe.ca/	Children's and parent's program	https://wellspring.ca/	CONGREGATION GRUEN OHR SOMAYACH / GRUEN OHR SOMAYACH CONGREGATION	https://www.canadahelps.org/en/charities/congregation-gruen-ohr-somayach-gruen-ohr-somayach-congreg/	CONGREGATION GRUEN OHR SOMAYACH / GRUEN OHR SOMAYACH CONGREGATION	https://www.canadahelps.org/en/charities/congregation-gruen-ohr-somayach-gruen-ohr-somayach-congreg/	B1		https://www.charitydata.ca/charity/canadian-friends-of-mayanei-hayeshua/702342718RR0001/	B1
			AYA TRADING COMPANY LTD.	https://ayatrade.co/	Candlelighters' childhood cancer support group	https://www.manitobacandlelighters.org/	Children's cancer & blood disorders	https://www.c17.ca/	Debre Tsige St. George Tigrayan Orthodox Tewahedo Church in Edmonton	https://www.canadahelps.org/en/charities/debre-tsige-st-george-tigrayan-orthodox-tewahedo-church-in-edmonton/	Debre Tsige St. George Tigrayan Orthodox Tewahedo Church in Edmonton	https://www.canadahelps.org/en/charities/debre-tsige-st-george-tigrayan-orthodox-tewahedo-church-in-edmonton/	B1		https://www.charitydata.ca/charity/dayal-foundation/854264926RR0001/	B1
			ALI&AYA LTD.	No website	Candlelighters' childhood cancer support group	https://www.manitobacandlelighters.org/	children's hopsital of eastern ontario (CHEO)	https://www.cheo.on.ca/en/index.aspx	Gayatri Pariwar Winnipeg Inc	https://www.canadahelps.org/en/charities/gayatri-pariwar-winnipeg-inc/	Gayatri Pariwar Winnipeg Inc	https://www.canadahelps.org/en/charities/gayatri-pariwar-winnipeg-inc/	B1		https://www.charitydata.ca/charity/esmail-safana-farzana-fayaz-bharwani-foundation/820585891RR0001/	B1
			AYA BRAND CONSULTING LIMITED	No website	Canoe Kayak Canada	https://canoekayak.ca/	Children's hospital	https://www.lhsc.on.ca/childrens-hospital/welcome-to-childrens-hospital	LEVON-PEROUZ BABAYAN FOUNDATION	https://www.canadahelps.org/en/charities/levon-perouz-babayan-foundation/	LEVON-PEROUZ BABAYAN FOUNDATION	https://www.canadahelps.org/en/charities/levon-perouz-babayan-foundation/	B1		https://www.charitydata.ca/charity/haahuupayak-society/107460446RR0001/	B1
			AYA TRUCKING LTD.	https://www.dnb.com/business-directory/company-profiles.aya_trucking_ltd.9cf05baeab858d260332c0f886bbb264.html	CANON - Canadian Adolescent and young adult neuro-oncology network	https://ayabraincancer.ca/	Children's hospital of eastern ontario (CHEO)	https://www.cheo.on.ca/en/index.aspx	NARAYAN DAS EDUCATIONAL SOCIETY	https://www.canadahelps.org/en/charities/narayan-das-educational-society/	NARAYAN DAS EDUCATIONAL SOCIETY	https://www.canadahelps.org/en/charities/narayan-das-educational-society/	B1		https://www.chayamushkaseminary.com/	B1
			AYA WHOLESALE LTD.	https://www.faire.com/en-ca/brand/b_ezba7hs7	CANOT KAYAK QUÉBEC	https://canot-kayak.qc.ca/	Children's oncology group (COG)	https://www.childrensoncologygroup.org/	Shree Swaminarayan Mandir Loyadham Canada	https://www.canadahelps.org/en/charities/shree-swaminarayan-mandir-loyadham-canada/	Shree Swaminarayan Mandir Loyadham Canada	https://www.canadahelps.org/en/charities/shree-swaminarayan-mandir-loyadham-canada/	B1		https://www.cheo.on.ca/en/index.aspx	B1
			AYA CONTRACTING LTD.	No website	CanSaRCC	https://www.cansarcc.ca/	children's programs	https://hearthplace.org/childrens-programs/	The Bayan & Taha Family Foundation	https://www.canadahelps.org/en/charities/the-bayan-taha-family-foundation/	The Bayan & Taha Family Foundation	https://www.canadahelps.org/en/charities/the-bayan-taha-family-foundation/	B1		https://www.childrensoncologygroup.org/	B1
			AYA RESOURCES LTD.	no website	Canuck Place Children's Hopsice	https://www.canuckplace.org/family-overview/	CHINMAYA MISSION (HALTON REGION)	https://www.chinmayahalton.ca/	Veerayatan Canada	https://www.canadahelps.org/en/charities/veerayatan-canada/	Veerayatan Canada	https://www.canadahelps.org/en/charities/veerayatan-canada/	B1		https://www.chinmayahalton.ca/	B1
			AYA KITCHENS AND BATHS LTD.	https://www.ayakitchens.com/	Caring together.life	https://caringtogether.life/	Chinmaya Mission Calgary Centre	https://chinmayacalgary.org/	International Swaminarayan Satsang Organization of Saskatchewan Inc.	https://www.canadahelps.org/fr/organismesdebienfaisance/international-swaminarayan-satsang-organization-of-saskatchewan-inc/impact/view/	International Swaminarayan Satsang Organization of Saskatchewan Inc.	https://www.canadahelps.org/fr/organismesdebienfaisance/international-swaminarayan-satsang-organization-of-saskatchewan-inc/impact/view/	B1		https://www.chinmayaniagara.com/	B1
			AYA'S DRY CLEANING & ALTERATIONS INC.	https://ayasdrycleaning.ca/	CATHERINE DÉRY PÉDIATRE INC.	No website	Chinmaya Mission London	https://chinmayalondon.org/	LA FONDATION FABRIQUE DE SAYABEC (MAURICE FOURNIER)	https://www.canadahelps.org/fr/organismesdebienfaisance/la-fondation-fabrique-de-sayabec-maurice-fournier/	LA FONDATION FABRIQUE DE SAYABEC (MAURICE FOURNIER)	https://www.canadahelps.org/fr/organismesdebienfaisance/la-fondation-fabrique-de-sayabec-maurice-fournier/	B1		https://www.chudequebec.ca/centre-hospitaliers/centre-hospitalier-de-universite-laval-chul.aspx	B1
			AYA K. IMMIGRATION SERVICES INC.	https://ayak.ca/	CENTRE DE PÉDIATRIE HOSPITALIÈRE DE MONTRÉAL INC.	https://www.fondationstejustine.org/	Chinmaya Mission Niagara	https://www.chinmayaniagara.com/	Pediatric Oncology Department	https://www.cancercare.mb.ca/home/	Pediatric Oncology Department	https://www.cancercare.mb.ca/home/	B1		https://www.chudequebec.ca/centre-hospitaliers/hopital-de-l-enfant-jesus.aspx	B1
			POURVOIRIE AYA PE WA (1998) INC.	https://www.ayapewa.com/	CENTRE DENTAIRE PÉDIATRIQUE ET PROSTHODONTIQUE DE MONTRÉAL INC.	https://www.cdppm.com/	CHINMAYA MISSION TORONTO	http://chinmayamissiontoronto.com/	Guardian Angel Caring Room - McDermont Ave	https://www.cancercare.mb.ca/Patient-Family/support-services/guardian-angel-caring-room	Guardian Angel Caring Room - McDermont Ave	https://www.cancercare.mb.ca/Patient-Family/support-services/guardian-angel-caring-room	B1		https://www.chusj.org/en/Home	B1
			AYA DESIGN IN STYLE CORP.	https://www.ayadesigninstyle.ca/	Centre pédiatrique Le Saule inc.	https://opengovca.com/quebec-business?city=mascouche	CHINMAYA MISSION-VANCOUVER	https://chinmayavancouver.org/	Adolescent and Young Adult (AYA) program	https://www.cancercare.mb.ca/Patient-Family/support-services/programs-and-support-groups	Adolescent and Young Adult (AYA) program	https://www.cancercare.mb.ca/Patient-Family/support-services/programs-and-support-groups	B1		https://www.cnsf.org/cacn/about-cacn/	B1
			AYA KITCHENS OF VANCOUVER LTD.	http://burnabyboardoftrade.chambermaster.com/list/member/aya-kitchens-of-vancouver-ltd-7573	CENTRE PÉDIATRIQUE LUMI INC.	https://www.centrelumi.com/	CHINOOK PEDIATRIC ASSOCIATES CORP.	No website	mylifeline.org	https://www.cancersupportcommunity.org/mylifeline-online-community	mylifeline.org	https://www.cancersupportcommunity.org/mylifeline-online-community	B1		https://www.couleekids.com/	B1
			AYA MEDICAL SYSTEMS INC	No website	Chandramouleeshwara Shivaalayam	no website	CHOWDHURY PEDIATRICS INCORPORATED	No website	candlelighters - Newfoundland and labrador	https://www.candlelightersnl.ca/	candlelighters - Newfoundland and labrador	https://www.candlelightersnl.ca/	A		https://www.ctg.queensu.ca/public/centre-codes	B1
			AYA KITCHENS OF ORANGEVILLE LTD.	https://www.ayaorangeville.com/	Charles S. Curtis Memorial Hospital - St. Anthony, NL	https://www.lghealth.ca/facilities/hospitals/charles-s-curtis-memorial-hospital/	CHUBBYDUCK PEDIATRICS INCORPORATED	No website	Camp Delight	https://www.candlelightersnl.ca/campdelight/	Camp Delight	https://www.candlelightersnl.ca/campdelight/	A		https://www.cttcanada.org/	B1
			JB - AYA Financial Inc.	No website	Charles S. Curtis Memorial Hospital - St. Anthony, NL	https://www.lghealth.ca/facilities/hospitals/charles-s-curtis-memorial-hospital/	CLARA POPA PÉDIATRE INC.	No website	candlelighters Simcoe	https://www.candlelighterssimcoe.ca/	candlelighters Simcoe	https://www.candlelighterssimcoe.ca/	A		https://www.darajafoundation.com/	B1
			AYA Group Inc.	https://ayagroup.com/?srsltid=AfmBOoqU0pHJ9Lo4PisdqvSkslUE-CVV8wbuBA70mIF-DdX2SlQ0mmS7	Charles S. Curtis Memorial Hospital - St. Anthony, NL	https://www.lghealth.ca/facilities/hospitals/charles-s-curtis-memorial-hospital/	CLINIQUE DENTAIRE PÉDIATRIQUE DE SALABERRY INC.	https://cdpds.ca/	Candlelighters Simcoe-Parents of children with cancer	https://www.candlelighterssimcoe.ca/					https://www.dayacounselling.on.ca/	B1
			AYA CAN HOLD CORP.	No website	CHAYA MUSHKA SEMINARY - BEN WEIDER EDUCATIONAL CENTRE - CHABAD SEMINARY	https://www.chayamushkaseminary.com/	Clinique pédiatrique Petit trot inc.	https://cliniquepediatriquepetittrot.com/	CanSaRCC	https://www.cansarcc.ca/	CanSaRCC	https://www.cansarcc.ca/	B1		https://www.dentisteriepediatrique.ca/	B1
			AYA CHANGMA HOLDINGS LTD.	No website	CHEER	https://cheerchildhealth.ca/	Colon Cancer Check	https://www.ontario.ca/page/colon-cancer-testing-and-prevention	Canuck Place Children's Hopsice	https://www.canuckplace.org/family-overview/	Canuck Place Children's Hopsice	https://www.canuckplace.org/family-overview/	B1	Great for families!	https://www.dmc.tv/	B1
			Ayaa Building Solutions Inc.	https://www.ayaa.ca/	Chidlren's Hospital of Eastern Ontario (CHEO)	https://www.cheo.on.ca/en/index.aspx	COMMUNITY LIVING AJAX-PICKERING AND WHITBY	WW.CLAPW.ORG	Canadian Academy of Pediatric Dentistry	https://www.capd-acdp.org/	Canadian Academy of Pediatric Dentistry	https://www.capd-acdp.org/	B1		https://www.dnb.com/business-directory/company-profiles.aja_tan_enterprises_ltd.a5d62535bc52b2aaadb1d7f776e55659.html	B1
			DR. AYA ELSAHARTY MEDICINE PROFESSIONAL CORPORATION	https://anesthesia.healthsci.mcmaster.ca/contact/	child and youth permanency council canada	https://www.permanency.ca/	Complementary therapy programs	no website	Canadian Association of Paediatric Surgeons - Association Canadienne de Chirurgie Pediatrique	https://www.caps.ca/	Canadian Association of Paediatric Surgeons - Association Canadienne de Chirurgie Pediatrique	https://www.caps.ca/	B1		https://www.dnb.com/business-directory/company-profiles.anspayaxw:_pierce_memorial_(nm)_pastoral_charge.7b7aa56baa73736e4a63ff67e89c7fb5.html	B1
			DR. AYA BENNAGI DENTISTRY PROFESSIONAL CORPORATION	No website	Childcan	https://childcan.com/	CONGREGATION GRUEN OHR SOMAYACH / GRUEN OHR SOMAYACH CONGREGATION	https://www.canadahelps.org/en/charities/congregation-gruen-ohr-somayach-gruen-ohr-somayach-congreg/	Home care and palliative care	https://www.cbihealth.ca/	Home care and palliative care	https://www.cbihealth.ca/	B1		https://www.dnb.com/business-directory/company-profiles.aya_samy_transport_inc.1fdda92d0e8d9dbe539b88ddd2a9aed9.html	B1
			AYA KITCHENS OF WINNIPEG LTD.	https://www.ayawinnipeg.com/	Childcan the childhood cancer research association	https://childcan.com/	Construction Aya 92 Inc.	https://www.alignable.com/montreal-qc/aya-construction-92-inc	Canadian Cancer Research Alliance	https://www.ccra-acrc.ca/	Canadian Cancer Research Alliance	https://www.ccra-acrc.ca/	B1		https://www.dnb.com/business-directory/company-profiles.aya_trucking_ltd.9cf05baeab858d260332c0f886bbb264.html	B1
			AYA BENNAGI PROFESSIONAL DENTAL CORPORATION	No website	Childcan the childhood cancer research association	https://childcan.com/	CONSULTATION AYAA INC.AYAA CONSULTING INC.	https://ayaconsultingfirm.com/	CENTRE DENTAIRE PÉDIATRIQUE ET PROSTHODONTIQUE DE MONTRÉAL INC.	https://www.cdppm.com/	CENTRE DENTAIRE PÉDIATRIQUE ET PROSTHODONTIQUE DE MONTRÉAL INC.	https://www.cdppm.com/	B1		https://www.dnb.com/business-directory/company-profiles.joseph___najat_dableh_family_foundation.f7697b14d3cf2355a835799abe99d8e4.html	B1
			AH AYA GOH HAISLA GENERAL PARTNER INC.	No website	childhood cancer - advocacy & support for parents	https://www.opacc.org/	Cord Blood Program	https://www.insception.com/	CENTRE PÉDIATRIQUE LUMI INC.	https://www.centrelumi.com/	CENTRE PÉDIATRIQUE LUMI INC.	https://www.centrelumi.com/	B1		https://www.doanehospice.org/	B1
			AYA KITCHEN DESIGNS PETERBOROUGH INC.	https://www.ayakitchens.com/company/locations/peterborough.html	childhood cancer canada	https://www.childhoodcancer.ca/	COULEE KIDS PEDIATRIC DENTISTRY LTD.	https://www.couleekids.com/	BOCHASANWASI SHRI AKSHAR PURUSHOTTAM SWAMINARAYAN SANSTHA C HARITABLE PROPERTIES INC	https://www.charitydata.ca/charity/bochasanwasi-shri-akshar-purushottam-swaminarayan-sanstha-charitable-properties-inc/868980319RR0001/	BOCHASANWASI SHRI AKSHAR PURUSHOTTAM SWAMINARAYAN SANSTHA C HARITABLE PROPERTIES INC	https://www.charitydata.ca/charity/bochasanwasi-shri-akshar-purushottam-swaminarayan-sanstha-charitable-properties-inc/868980319RR0001/	B1		https://www.doctoctoc.ca/en/	B1
			AYA SUZUKI MEDICINE PROFESSIONAL CORPORATION	https://register.cpso.on.ca/physician-info/?cpsonum=81016	Childhood Cancer Canada	https://www.childhoodcancer.ca/mission-history/	crossroads4hope	https://crossroads4hope.org/	BOCHASANWASI SHRI AKSHAR PURUSHOTTAM SWAMINARAYAN SANSTHA CHARITIES INC.	https://www.charitydata.ca/charity/bochasanwasi-shri-akshar-purushottam-swaminarayan-sanstha-charitable-properties-inc/868980319RR0001/	BOCHASANWASI SHRI AKSHAR PURUSHOTTAM SWAMINARAYAN SANSTHA CHARITIES INC.	https://www.charitydata.ca/charity/bochasanwasi-shri-akshar-purushottam-swaminarayan-sanstha-charitable-properties-inc/868980319RR0001/	B1		https://www.dreamkidsclinic.com/	B1
			AYAS TECHNOLOGY CONSULTING INC	https://ca.linkedin.com/in/ayas-technology-consulting-inc-3a6268262	Childhood cancer Canada Foundation	https://www.childhoodcancer.ca/	CTTC - Cell therapy transplant Canada	https://www.cttcanada.org/	CANADIAN FRIENDS OF MAYANEI HAYESHUA	https://www.charitydata.ca/charity/canadian-friends-of-mayanei-hayeshua/702342718RR0001/	CANADIAN FRIENDS OF MAYANEI HAYESHUA	https://www.charitydata.ca/charity/canadian-friends-of-mayanei-hayeshua/702342718RR0001/	B1		https://www.easternhealth.ca/facilities/janeway/	B1
			Ah Aya Goh Corporation	https://ahayagoh.com/	Childhood cancer Canada Foundation	https://www.childhoodcancer.ca/	Daraja Foundation	https://www.darajafoundation.com/	DAYAL FOUNDATION	https://www.charitydata.ca/charity/dayal-foundation/854264926RR0001/	DAYAL FOUNDATION	https://www.charitydata.ca/charity/dayal-foundation/854264926RR0001/	B1		https://www.edgewoodhealthnetwork.com/team-members/dr-tim-ayas/	B1
			Ah Aya Goh Holdings Inc.	https://ahayagoh.com/	Childhood cancer Canada Foundation	https://www.childhoodcancer.ca/	DAYA COUNSELLING CENTRE	https://www.dayacounselling.on.ca/	Esmail Safana Farzana Fayaz Bharwani Foundation	https://www.charitydata.ca/charity/esmail-safana-farzana-fayaz-bharwani-foundation/820585891RR0001/	Esmail Safana Farzana Fayaz Bharwani Foundation	https://www.charitydata.ca/charity/esmail-safana-farzana-fayaz-bharwani-foundation/820585891RR0001/	B1		https://www.ehkidshealth.com/	B1
			AYA Space Training & Wellness Inc.	No website	Childhood cancer Canada Foundation	https://www.childhoodcancer.ca/	DAYAL FOUNDATION	https://www.charitydata.ca/charity/dayal-foundation/854264926RR0001/	Haahuupayak Society	https://www.charitydata.ca/charity/haahuupayak-society/107460446RR0001/	Haahuupayak Society	https://www.charitydata.ca/charity/haahuupayak-society/107460446RR0001/	B1		https://www.ellicsr.ca/en/Pages/default.aspx	B1
			Aya General Contractor Inc.	No website	Childhood Cancer Canada Foundation - Fondation canadienne du Cancer Chez l'enfant	https://www.childhoodcancer.ca/	DEBRE SELAM ST. MICHAEL TIGRAYAN ORTHODOX TEWAHEDO CHURCH	https://my.charitableimpact.com/charities/debre-selam-st-michael-tigrayan-orthodox-tewahedo-church	CHAYA MUSHKA SEMINARY - BEN WEIDER EDUCATIONAL CENTRE - CHABAD SEMINARY	https://www.chayamushkaseminary.com/	CHAYA MUSHKA SEMINARY - BEN WEIDER EDUCATIONAL CENTRE - CHABAD SEMINARY	https://www.chayamushkaseminary.com/	B1		https://www.facebook.com/AyaServices/	B1
			AYA Capital Holdings Ltd.	No website	Childhood Cancer Canada Foundation - Fondation canadienne du Cancer Chez l'enfant	https://www.childhoodcancer.ca/	Debre Tsige St. George Tigrayan Orthodox Tewahedo Church in Edmonton	https://www.canadahelps.org/en/charities/debre-tsige-st-george-tigrayan-orthodox-tewahedo-church-in-edmonton/	Chidlren's Hospital of Eastern Ontario (CHEO)	https://www.cheo.on.ca/en/index.aspx	Chidlren's Hospital of Eastern Ontario (CHEO)	https://www.cheo.on.ca/en/index.aspx	B1		https://www.facebook.com/foreverfriendsofhopefoundationincorporated/?ref=page_internal	B1
			AYA for General Contracting Corp.	No website	Childhood cancer canada foundation - fondation canadienne du cancer chez l'enfant	https://www.childhoodcancer.ca/	Deer Creek Congregation of Jehovah's Witnesses, Ajax, Ontario	no website	children's hopsital of eastern ontario (CHEO)	https://www.cheo.on.ca/en/index.aspx					https://www.faire.com/en-ca/brand/b_ezba7hs7	B1
			DR. AYA BENNAGI DENTISTRY PROFESSIONAL CORP.	No website	Childhood cancer canada foundation - fondation canadienne du cancer chez l'enfant	https://www.childhoodcancer.ca/	Dentisterie Pédiatrique des Laurentides inc.	https://www.dentisteriepediatrique.ca/	Children's hospital of eastern ontario (CHEO)	https://www.cheo.on.ca/en/index.aspx					https://www.fondationdaniakayali.ca/en/	B1
			Ji Aya Nu Settlement Services Ltd.	https://www.canadacompanyregistry.com/companies/ji-aya-nu-settlement-services-ltd/	Childhood Cancer Canada Foundation / Fondation canadienne du cancer chez l'enfant.	https://www.childhoodcancer.ca/	DENTISTERIE PÉDIATRIQUE JAIME GREENSPOON INC.JAIME GREENSPOON PEDIATRIC DENTISTRY INC.	No website	childhood cancer canada	https://www.childhoodcancer.ca/	childhood cancer canada	https://www.childhoodcancer.ca/	A		https://www.fondationstejustine.org/	B1
			Aya Wali Abbas Dental Hygiene Professional Corporation	No website	Childhood Cancer Canada Foundation / Fondation canadienne du cancer chez l'enfant.	https://www.childhoodcancer.ca/	Dhammakaya International Meditation Society of B.C	https://www.dmc.tv/	Childhood cancer Canada Foundation	https://www.childhoodcancer.ca/					https://www.friendsofhimalaya.org/	B1
Feb 19th 2025	"Cancer chez l'enfant"	0			Childhood cancer family support society	https://ccfsupport.com/	Dietitian Education center	https://yukonhospitals.ca/en/whitehorse-general-hospital/programs-and-services/clinical-nutrition-services	Childhood Cancer Canada Foundation - Fondation canadienne du Cancer Chez l'enfant	https://www.childhoodcancer.ca/					https://www.fundamayacanada.ca/	B1
Feb 19th 2025	"Cancer pédiatrique"	0			Childhood cancer family support society	https://ccfsupport.com/	Doane House Hopsice	https://www.doanehospice.org/	Childhood Cancer Canada Foundation / Fondation canadienne du cancer chez l'enfant.	https://www.childhoodcancer.ca/					https://www.gadencholingtoronto.com/	B1
Feb 19th 2025	"Oncologie Pédiatrique"	0			childhood cancer family support society	https://ccfsupport.com/	DR ABBAS FADWA PÉDIATRE INC.	No website	Benevolent Fund (Funeral Assistance)	https://www.childhoodcancer.ca/benevolent-fund/	Benevolent Fund (Funeral Assistance)	https://www.childhoodcancer.ca/benevolent-fund/		Part of Childhood Cancer Canada	https://www.godaven.com/shul-details/18474/yeshiva-gedolah-zichron-shmayahu	B1
Feb 19th 2025	"Cancer de l'enfant"	0			childhood cancer family support society	https://ccfsupport.com/	DR BELKADI PÉDIATRE INC.	No website	Childhood Cancer Canada	https://www.childhoodcancer.ca/mission-history/					https://www.goldenearsclinic.ca/	B1
Feb 19th 2025	"cancer de l'adolescence"	0			childhood cancer support programs	https://www.kidswithcancer.ca/	DR JOCELYN LAVIGNE, PÉDIATRE INC.	No website	Children's oncology group (COG)	https://www.childrensoncologygroup.org/	Children's oncology group (COG)	https://www.childrensoncologygroup.org/	B1		https://www.gpedmonton.org/	B1
Feb 19th 2025	"AJA"	50	AJA INC.	https://www.linkedin.com/company/aja-inc	childhood cancer support programs	https://www.kidswithcancer.ca/	DR LOUISE PERREAULT PÉDIATRE INC.	No website	CHINMAYA MISSION (HALTON REGION)	https://www.chinmayahalton.ca/	CHINMAYA MISSION (HALTON REGION)	https://www.chinmayahalton.ca/	B1		https://www.gpwo.org/	B1
			Entreprise aja inc.	https://www.trouverunentrepreneur.com/profile/marieville/entreprise-aja-inc	childhood cancer support programs	https://www.kidswithcancer.ca/	DR. ANDREW IRVINE PEDIATRICS CORP.	No website	Chinmaya Mission Niagara	https://www.chinmayaniagara.com/	Chinmaya Mission Niagara	https://www.chinmayaniagara.com/	B1		https://www.growhealth.ca/	B1
			AJA IMMOBILIER INC.	https://www.ajaimmobilier.com/	childhood cancer support programs	https://www.kidswithcancer.ca/	DR. ANDREW LYNK PEDIATRICS INCORPORATED	No website	Pediatric hematology oncology (CHUL)	https://www.chudequebec.ca/centre-hospitaliers/centre-hospitalier-de-universite-laval-chul.aspx	Pediatric hematology oncology (CHUL)	https://www.chudequebec.ca/centre-hospitaliers/centre-hospitalier-de-universite-laval-chul.aspx	B1		https://www.hamiltonhealthsciences.ca/mcmaster-childrens-hospital/	B1
			INVESTISSEMENTS AJAS INC.	No website	Childhood Cancer Survivor Canada	https://childhoodcancersurvivor.org/	DR. AYA BENNAGI DENTISTRY PROFESSIONAL CORP.	No website	Enfant-Jésus Hospital	https://www.chudequebec.ca/centre-hospitaliers/hopital-de-l-enfant-jesus.aspx	Enfant-Jésus Hospital	https://www.chudequebec.ca/centre-hospitaliers/hopital-de-l-enfant-jesus.aspx	B1		https://www.hayastanfoundationcanada.com/	B1
			GESTION AJAA INC.	https://b2bhint.com/fr/company/ca-qc/gestion-ajaa-inc--1179043808#google_vignette	Childhood Cancer Survivor Canada - Survivant d'un Cancer Pédiatrique Canada	https://childhoodcancersurvivor.org/	DR. AYA BENNAGI DENTISTRY PROFESSIONAL CORPORATION	No website	Dr. Melanie Henderson Pediatric Endocrinology Services Inc. - Services d'endocrinologie pédiatrique Dr Melanie Henderson Inc.	https://www.chusj.org/Biography?id=bafe6470-e632-4e2f-bb6e-9a9937d7cc97&lang=en	Dr. Melanie Henderson Pediatric Endocrinology Services Inc. - Services d'endocrinologie pédiatrique Dr Melanie Henderson Inc.	https://www.chusj.org/Biography?id=bafe6470-e632-4e2f-bb6e-9a9937d7cc97&lang=en	B2		https://www.hsscanada.org/	B1
			AJAS INC.	No website	Childhood Cancer Survivor Canada - Survivant d'un Cancer Pédiatrique Canada	https://childhoodcancersurvivor.org/	DR. AYA CONSTANTINI INC.	No website	Sainte-Justine University hospital centre	https://www.chusj.org/en/Home	Sainte-Justine University hospital centre	https://www.chusj.org/en/Home	B1		https://www.inayafoundation.com/	B1
			AJA HEALTH INC.	No website	Childhood Cancer Survivor Canada - Survivant d'un Cancer Pédiatrique Canada	https://childhoodcancersurvivor.org/	DR. AYA ELSAHARTY MEDICINE PROFESSIONAL CORPORATION	https://anesthesia.healthsci.mcmaster.ca/contact/	Canadian Association of Child Neurology Corporation - Corporation de l'association canadienne de neurologie pediatrique	https://www.cnsf.org/cacn/about-cacn/	Canadian Association of Child Neurology Corporation - Corporation de l'association canadienne de neurologie pediatrique	https://www.cnsf.org/cacn/about-cacn/	B1		https://www.indexsante.ca/ergotherapeutes/outaouais/18071/anda-gaulea-ergotherapie-pediatrique.php	B1
			AJA TECHNOLOGY INC.	No website	childhood cancer survivor poems and stories	https://childhood-cancer-survivor.com/	DR. CHOI PEDIATRIC DENTAL CORPORATION	No website	COULEE KIDS PEDIATRIC DENTISTRY LTD.	https://www.couleekids.com/	COULEE KIDS PEDIATRIC DENTISTRY LTD.	https://www.couleekids.com/	B1		https://www.insception.com/	B1
			AJA LABS INC.	https://ajalabs.ca/	Children's and parent's program	https://wellspring.ca/	DR. D.C. AVRAM PEDIATRIC DENTISTRY PROF. CORP.	No website	Canadian Cancer Trial Group	https://www.ctg.queensu.ca/public/centre-codes	Canadian Cancer Trial Group	https://www.ctg.queensu.ca/public/centre-codes	B1		https://www.jaajashomeofangels.com/home.html	B1
			AJA ENTERTAINMENT INC.	https://ajaentertainment.ca/	Children's cancer & blood disorders	https://www.c17.ca/	DR. ELLA CHOI PEDIATRIC DENTAL CORP.	No website	CTTC - Cell therapy transplant Canada	https://www.cttcanada.org/	CTTC - Cell therapy transplant Canada	https://www.cttcanada.org/	B1		https://www.jewishtoronto.com/directory/bais-chaya-mushka-elementary-school	B1
			AJA INVESTMENTS INC.	No website	children's hopsital of eastern ontario (CHEO)	https://www.cheo.on.ca/en/index.aspx	DR. G BUREK PEDIATRIC EMERGENCY MEDICINE PROFESSIONAL CORPORATION	No website	Daraja Foundation	https://www.darajafoundation.com/	Daraja Foundation	https://www.darajafoundation.com/	B1		https://www.jgh.ca/care-services/segal-cancer-centre/	B1
			AJA MARKET INC.	https://ottawa-on.findstorenearme.ca/aja-market-inc/	Children's hospital	https://www.lhsc.on.ca/childrens-hospital/welcome-to-childrens-hospital	DR. ISAAC M. ELIAS PEDIATRICS CORPORATION	No website	DAYA COUNSELLING CENTRE	https://www.dayacounselling.on.ca/	DAYA COUNSELLING CENTRE	https://www.dayacounselling.on.ca/	B1		https://www.kababayan.org/	B1
			AJAA INVESTMENT CORPORATION	No website	Children's hospital	https://www.lhsc.on.ca/childrens-hospital/welcome-to-childrens-hospital	DR. J. COUTU PEDIATRIC DENTISTRY, INC.	No website	Dentisterie Pédiatrique des Laurentides inc.	https://www.dentisteriepediatrique.ca/	Dentisterie Pédiatrique des Laurentides inc.	https://www.dentisteriepediatrique.ca/	B1		https://www.kidstrust.ca/	B1
			AJA MEDIA CORP.	No website	Children's hospital of eastern ontario (CHEO)	https://www.cheo.on.ca/en/index.aspx	DR. MEGGIE SHANNON PEDIATRICS INC.	No website	Dhammakaya International Meditation Society of B.C	https://www.dmc.tv/	Dhammakaya International Meditation Society of B.C	https://www.dmc.tv/	B1		https://www.kindredfoundation.ca/	B1
			AJA HOLDINGS INC.	No website	Children's oncology group (COG)	https://www.childrensoncologygroup.org/	Dr. Melanie Henderson Pediatric Endocrinology Services Inc. - Services d'endocrinologie pédiatrique Dr Melanie Henderson Inc.	https://www.chusj.org/Biography?id=bafe6470-e632-4e2f-bb6e-9a9937d7cc97&lang=en	AJA TAN ENTERPRISES LTD.	https://www.dnb.com/business-directory/company-profiles.aja_tan_enterprises_ltd.a5d62535bc52b2aaadb1d7f776e55659.html	AJA TAN ENTERPRISES LTD.	https://www.dnb.com/business-directory/company-profiles.aja_tan_enterprises_ltd.a5d62535bc52b2aaadb1d7f776e55659.html	B1		https://www.kiwipediatricscalgary.com/	B1
			AJA CONTRACTING INC.	No website	Children's oncology group (COG)	https://www.childrensoncologygroup.org/	Dr. Melanie Henderson Pediatric Endocrinology Services Inc.Services d'endocrinologie pédiatrique Dr Melanie Henderson Inc.	No website	Anspayaxw: Pierce Memorial (NM) Pastoral Charge	https://www.dnb.com/business-directory/company-profiles.anspayaxw:_pierce_memorial_(nm)_pastoral_charge.7b7aa56baa73736e4a63ff67e89c7fb5.html	Anspayaxw: Pierce Memorial (NM) Pastoral Charge	https://www.dnb.com/business-directory/company-profiles.anspayaxw:_pierce_memorial_(nm)_pastoral_charge.7b7aa56baa73736e4a63ff67e89c7fb5.html	B1		https://www.lamatapedia.ca/maison-des-jeunes-de-sayabec	B1
			GESTION IMMOBILIÈRE AJAA INC.	https://gestionajax.ca/contact-gestion-immobiliere/	children's programs	https://hearthplace.org/childrens-programs/	DR. PHILIP HEDREI, PÉDIATRE INC.DR. PHILIP HEDREI, PEDIATRICIAN INC.	No website	AYA SAMY TRANSPORT INC.	https://www.dnb.com/business-directory/company-profiles.aya_samy_transport_inc.1fdda92d0e8d9dbe539b88ddd2a9aed9.html	AYA SAMY TRANSPORT INC.	https://www.dnb.com/business-directory/company-profiles.aya_samy_transport_inc.1fdda92d0e8d9dbe539b88ddd2a9aed9.html	B1		https://www.lapogee.ca/	B1
			AJAE CONSULTING LTD.	https://www.ajae.ca/	children's programs	https://hearthplace.org/childrens-programs/	DR. REGAN EBBESON, PEDIATRICS INC.	No website	AYA TRUCKING LTD.	https://www.dnb.com/business-directory/company-profiles.aya_trucking_ltd.9cf05baeab858d260332c0f886bbb264.html	AYA TRUCKING LTD.	https://www.dnb.com/business-directory/company-profiles.aya_trucking_ltd.9cf05baeab858d260332c0f886bbb264.html	B1		https://www.legapi.com/	B1
			AJA VENTURES INC.	https://www.psychedelicfinance.com/company/aja-ventures	children's programs	https://hearthplace.org/childrens-programs/	DR. RHEE PEDIATRIC DENTISTRY INC.	No website	Joseph & Najat Dableh Family Foundation	https://www.dnb.com/business-directory/company-profiles.joseph___najat_dableh_family_foundation.f7697b14d3cf2355a835799abe99d8e4.html	Joseph & Najat Dableh Family Foundation	https://www.dnb.com/business-directory/company-profiles.joseph___najat_dableh_family_foundation.f7697b14d3cf2355a835799abe99d8e4.html	B1		https://www.lemurmure.org/le-murmure/	B1
			AJA INTERNATIONAL LTD.	https://www.ajaint.com/	CHINMAYA MISSION (HALTON REGION)	https://www.chinmayahalton.ca/	DR. SHANNON MUNSIE PEDIATRIC DENTAL CORPORATION	No website	Doane House Hopsice	https://www.doanehospice.org/	Doane House Hopsice	https://www.doanehospice.org/	B1		https://www.lfsassociation.org/canada/	B1
			AJA INVESTMENTS LTD.	No website	Chinmaya Mission Calgary Centre	https://chinmayacalgary.org/	DRE ANTAKI PÉDIATRE INC.	No website	Soins pédiatriques mobiles Montréal SP2M	https://www.doctoctoc.ca/en/	Soins pédiatriques mobiles Montréal SP2M	https://www.doctoctoc.ca/en/	B1		https://www.lghealth.ca/facilities/hospitals/charles-s-curtis-memorial-hospital/	B1
			AJA INVESTMENTS INC.	No website	Chinmaya Mission London	https://chinmayalondon.org/	DRE GENEVIÈVE ROY, PÉDIATRE INC.	No website	DREAM KIDS PEDIATRIC CENTER INC.	https://www.dreamkidsclinic.com/	DREAM KIDS PEDIATRIC CENTER INC.	https://www.dreamkidsclinic.com/	B1		https://www.lhsc.on.ca/childrens-hospital/welcome-to-childrens-hospital	B1
			AJA CONTROLS LTD.	No website	Chinmaya Mission Niagara	https://www.chinmayaniagara.com/	DRE KIM-ANH NGUYEN, PÉDIATRE INC.	No website	Janeway Children's Hospital and Rehabillitation Centre	https://www.easternhealth.ca/facilities/janeway/	Janeway Children's Hospital and Rehabillitation Centre	https://www.easternhealth.ca/facilities/janeway/	B1		https://www.linkedin.com/company/aja-inc	B1
			AJA CONSTRUCTION LTD.	https://ajacg.net/	CHINMAYA MISSION TORONTO	http://chinmayamissiontoronto.com/	DRE LINE MARCHAND, PÉDIATRE INC.	No website	TIM AYAS PROFESSIONAL CORPORATION	https://www.edgewoodhealthnetwork.com/team-members/dr-tim-ayas/	TIM AYAS PROFESSIONAL CORPORATION	https://www.edgewoodhealthnetwork.com/team-members/dr-tim-ayas/	B1		https://www.mcahamilton.ca/	B1
			AJA RESOURCES INC.	No website	CHINMAYA MISSION-VANCOUVER	https://chinmayavancouver.org/	DREAM KIDS PEDIATRIC CENTER INC.	https://www.dreamkidsclinic.com/	Everyday Heroes Pediatrics Inc.	https://www.ehkidshealth.com/	Everyday Heroes Pediatrics Inc.	https://www.ehkidshealth.com/	B1		https://www.micyrn.ca/posts/pedrdnetwork	B1
			AJA'S PROPERTY MANAGEMENT INC.	No website	CHINOOK PEDIATRIC ASSOCIATES CORP.	No website	DREAMWORTHY PEDIATRIC SLEEP CONSULTING INC.	https://dreamworthysleeps.com/	ELLICSR: Health, Wellness, and Cancer survivorship centre	https://www.ellicsr.ca/en/Pages/default.aspx	ELLICSR: Health, Wellness, and Cancer survivorship centre	https://www.ellicsr.ca/en/Pages/default.aspx	B1		https://www.milestonesdiagnostics.ca/services	B1
			AJA CONSULTING SERVICES INC.	https://ajacs.in/	CHOWDHURY PEDIATRICS INCORPORATED	No website	EKAL VIDYALAYA FOUNDATION OF CANADA	https://ekal.ca/	AYA SERVICES INC.	https://www.facebook.com/AyaServices/	AYA SERVICES INC.	https://www.facebook.com/AyaServices/	B1		https://www.nbsocialpediatrics.com/	B1
			AJA DESIGN BUILD INC.	No website	CHUBBYDUCK PEDIATRICS INCORPORATED	No website	ÉLISABETH BERNARD, PÉDIATRE INC.	No website	forever friends of hope foundation incorporated	https://www.facebook.com/foreverfriendsofhopefoundationincorporated/?ref=page_internal	forever friends of hope foundation incorporated	https://www.facebook.com/foreverfriendsofhopefoundationincorporated/?ref=page_internal	B1		https://www.nshealth.ca/cancer-care-program	B1
			AJA GENERAL TRADING INC.	No website	CLARA POPA PÉDIATRE INC.	No website	ELLICSR: Health, Wellness, and Cancer survivorship centre	https://www.ellicsr.ca/en/Pages/default.aspx	Canadian Lions Childhood Cancer Foundation	https://www.facebook.com/groups/canadianlionschildhoodcancerfoundation	Canadian Lions Childhood Cancer Foundation	https://www.facebook.com/groups/canadianlionschildhoodcancerfoundation	A		https://www.nygh.on.ca/care-service/genetics/	B1
			AJA DREAMS HOLDINGS INC.	No website	CLINIQUE DENTAIRE PÉDIATRIQUE DE SALABERRY INC.	https://cdpds.ca/	ELNA PEDIATRICS INC.	https://elnamedical.com/fr	AYA WHOLESALE LTD.	https://www.faire.com/en-ca/brand/b_ezba7hs7	AYA WHOLESALE LTD.	https://www.faire.com/en-ca/brand/b_ezba7hs7	B1		https://www.ohrchaya.com/	B1
			AJA CHAHAL TRUCKING LTD.	https://safer.fmcsa.dot.gov/query.asp?searchtype=ANY&query_type=queryCarrierSnapshot&query_param=USDOT&query_string=2012778	Clinique pédiatrique Petit trot inc.	https://cliniquepediatriquepetittrot.com/	Enfant-Jésus Hospital	https://www.chudequebec.ca/centre-hospitaliers/hopital-de-l-enfant-jesus.aspx	Fondation Dania Kayali	https://www.fondationdaniakayali.ca/en/	Fondation Dania Kayali	https://www.fondationdaniakayali.ca/en/	B1		https://www.onekidsplace.ca/north-bay-pediatric-group/	B1
			AJA LOUDEN STUDIOS LTD.	https://www.ajalouden.com/	Colon Cancer Check	https://www.ontario.ca/page/colon-cancer-testing-and-prevention	Entreprise aja inc.	https://www.trouverunentrepreneur.com/profile/marieville/entreprise-aja-inc	CENTRE DE PÉDIATRIE HOSPITALIÈRE DE MONTRÉAL INC.	https://www.fondationstejustine.org/	CENTRE DE PÉDIATRIE HOSPITALIÈRE DE MONTRÉAL INC.	https://www.fondationstejustine.org/	B1		https://www.ontario.ca/page/colon-cancer-testing-and-prevention	B1
			AJA HOLDINGS 2013 INC.	No website	COMMUNITY LIVING AJAX-PICKERING AND WHITBY	WW.CLAPW.ORG	Equipe d'accompagnement Au Diapason	https://audiapason.org/	Friendship in the Himalayas Foundation	https://www.friendsofhimalaya.org/	Friendship in the Himalayas Foundation	https://www.friendsofhimalaya.org/	B1		https://www.ontariohealth.ca/getting-health-care/genetics-services/genetics-clinics-ontario/2051	B1
			AJA TAN ENTERPRISES LTD.	https://www.dnb.com/business-directory/company-profiles.aja_tan_enterprises_ltd.a5d62535bc52b2aaadb1d7f776e55659.html	Complementary therapy programs	no website	ÉRIC LAVOIE, PÉDIATRE INC.	No website	Canadian Friends of Fundamaya Association	https://www.fundamayacanada.ca/	Canadian Friends of Fundamaya Association	https://www.fundamayacanada.ca/	B1		https://www.palliacco.org/en/	B1
			AJA IMMIGRATION CONSULTANTS INC.	http://ajaimmigration.com/	CONGREGATION GRUEN OHR SOMAYACH / GRUEN OHR SOMAYACH CONGREGATION	https://www.canadahelps.org/en/charities/congregation-gruen-ohr-somayach-gruen-ohr-somayach-congreg/	ERIN QUIGLEY PEDIATRICS INC.	No website	GADEN CHOLING MAHAYANA BUDDHIST MEDITATION CENTRE	https://www.gadencholingtoronto.com/	GADEN CHOLING MAHAYANA BUDDHIST MEDITATION CENTRE	https://www.gadencholingtoronto.com/	B1		https://www.partnershipagainstcancer.ca/	B1
			AJA ENTERPRISES INC.	https://ajaenterprisesinc.ca/	Construction Aya 92 Inc.	https://www.alignable.com/montreal-qc/aya-construction-92-inc	ERKER PEDIATRICS INCORPORATED	No website	Global Pediatric Endocrinology and Diabetes Association	https://www.globalpedendo.org/	Global Pediatric Endocrinology and Diabetes Association	https://www.globalpedendo.org/	B3		https://www.pdgdental.com/	B1
			AJA DEVELOPMENTS INC.	No website	CONSULTATION AYAA INC.AYAA CONSULTING INC.	https://ayaconsultingfirm.com/	Esmail Safana Farzana Fayaz Bharwani Foundation	https://www.charitydata.ca/charity/esmail-safana-farzana-fayaz-bharwani-foundation/820585891RR0001/	YESHIVA GEDOLAH ZICHRON SHMAYAHU	https://www.godaven.com/shul-details/18474/yeshiva-gedolah-zichron-shmayahu	YESHIVA GEDOLAH ZICHRON SHMAYAHU	https://www.godaven.com/shul-details/18474/yeshiva-gedolah-zichron-shmayahu	B1		https://www.pediatricassociates.com/about-us.html#ourmission	B1
			AJA LEASING LTD.	No website	Cord Blood Program	https://www.insception.com/	Eugénie Caron Paré Dentiste Pédiatrique Inc.	No website	GOLDEN EARS PEDIATRICS HOLDINGS LTD.	https://www.goldenearsclinic.ca/	GOLDEN EARS PEDIATRICS HOLDINGS LTD.	https://www.goldenearsclinic.ca/	B1		https://www.pediatricchairs.ca/	B1
			AJA BEAUTY CARE FUSIONS INC.	No website	COULEE KIDS PEDIATRIC DENTISTRY LTD.	https://www.couleekids.com/	Evan Ty Jenkins Pediatric Research Foundation	https://www.treasurelife.ca/	All World Gayatri Pariwar	https://www.gpedmonton.org/	All World Gayatri Pariwar	https://www.gpedmonton.org/	B1		https://www.pediatricfoundations.ca/	B1
			AJA REAL PROPERTY HOLDINGS INC.	No website	crossroads4hope	https://crossroads4hope.org/	Everyday Heroes Pediatrics Inc.	https://www.ehkidshealth.com/	Gayatri Pariwar-Western Ontario Canada	https://www.gpwo.org/	Gayatri Pariwar-Western Ontario Canada	https://www.gpwo.org/	B1		https://www.pediatricurgentcare.ca/	B1
			AJAS Renovation Inc.	No website	CTTC - Cell therapy transplant Canada	https://www.cttcanada.org/	EWA A. SZUDEK PEDIATRIC SERVICES LIMITED	No website	GROW FOR IT PEDIATRICS INC.	https://www.growhealth.ca/	GROW FOR IT PEDIATRICS INC.	https://www.growhealth.ca/	B1		https://www.permanency.ca/	B1
			AJA Property Maintenance and Landscaping Ltd.	https://ajapropertymaintenance.ca/	Daraja Foundation	https://www.darajafoundation.com/	frien	https://www.kindredfoundation.ca/childhood-cancer/family-support-package	McMaster Children's hospital	https://www.hamiltonhealthsciences.ca/mcmaster-childrens-hospital/	McMaster Children's hospital	https://www.hamiltonhealthsciences.ca/mcmaster-childrens-hospital/	B1		https://www.power2empower.ca/	B1
			AJA HEALTH AND WELLNESS INC.	https://ajahw.com/	DAYA COUNSELLING CENTRE	https://www.dayacounselling.on.ca/	FELICIA TSENG PEDIATRIC PROFESSIONAL CORPORATION	No website	HAYASTAN FOUNDATION CANADA INC./FONDATION HAYASTAN CANADA INC.	https://www.hayastanfoundationcanada.com/	HAYASTAN FOUNDATION CANADA INC./FONDATION HAYASTAN CANADA INC.	https://www.hayastanfoundationcanada.com/	B1		https://www.precisionpaediatrics.com/	B1
			AJA IT Services Inc.	No website	DAYAL FOUNDATION	https://www.charitydata.ca/charity/dayal-foundation/854264926RR0001/	Fight like Mason foundation	https://fightlikemason.org/	HINDU SWAYAMSEVAK SANGH	https://www.hsscanada.org/	HINDU SWAYAMSEVAK SANGH	https://www.hsscanada.org/	B1		https://www.princeedwardisland.ca/en/information/health-pei/pediatrician-outpatient-services	B1
			AJA GROWTH CAPITAL FUND SERIES I. LIMITED PARTNERSHIP	No website	DEBRE SELAM ST. MICHAEL TIGRAYAN ORTHODOX TEWAHEDO CHURCH	https://my.charitableimpact.com/charities/debre-selam-st-michael-tigrayan-orthodox-tewahedo-church	Finote Selam St. Uriel Tigrayan Orthodox Tewahdo Church of Calgary	https://ckc.calgaryfoundation.org/profile/finote-selam-st-uriel-ethiopian-orthodox-tewahedo-church-of-calgary/	INAYA Foundation Canada	https://www.inayafoundation.com/	INAYA Foundation Canada	https://www.inayafoundation.com/	B1		https://www.psychedelicfinance.com/company/aja-ventures	B1
			Aja Support Services Ltd.	No website	Debre Tsige St. George Tigrayan Orthodox Tewahedo Church in Edmonton	https://www.canadahelps.org/en/charities/debre-tsige-st-george-tigrayan-orthodox-tewahedo-church-in-edmonton/	Fondation Alaya Alaya Foundation	https://fondationalaya.org/en/	Anda Gauléa - Ergothérapie pédiatrique Inc.	https://www.indexsante.ca/ergotherapeutes/outaouais/18071/anda-gaulea-ergotherapie-pediatrique.php	Anda Gauléa - Ergothérapie pédiatrique Inc.	https://www.indexsante.ca/ergotherapeutes/outaouais/18071/anda-gaulea-ergotherapie-pediatrique.php	B1		https://www.purposefulplaypeds.com/	B1
			AJA CREDIT AND FINANCIAL CONSULTING INC.	No website	Deer Creek Congregation of Jehovah's Witnesses, Ajax, Ontario	no website	Fondation Dania Kayali	https://www.fondationdaniakayali.ca/en/	Cord Blood Program	https://www.insception.com/	Cord Blood Program	https://www.insception.com/	B1		https://www.rajancharitablefoundation.com/	B1
			Aja Chandigarh fine dine & bar Inc.	https://www.tripadvisor.ca/Restaurant_Review-g297596-d7282045-Reviews-AJA-Chandigarh.html	Dentisterie Pédiatrique des Laurentides inc.	https://www.dentisteriepediatrique.ca/	FONDATION DE LA RECHERCHE PÉDIATRIQUE / PEDIATRIC RESEARCH FOUNDATION	https://fondationrecherchepediatrique.ca/	Jaaja's Home of Angels Society	https://www.jaajashomeofangels.com/home.html	Jaaja's Home of Angels Society	https://www.jaajashomeofangels.com/home.html	B1		https://www.rare-diseases-catalyst-network.ca/	B1
			AJA AVIATION EMPLOYMENT AGENCY INC.	https://www.canadacompanyregistry.com/companies/aja-aviation-employment-agency-inc/	DENTISTERIE PÉDIATRIQUE JAIME GREENSPOON INC.JAIME GREENSPOON PEDIATRIC DENTISTRY INC.	No website	Fondation des gouverneurs de l'espoir	https://fondationdesgouverneurs.org/	BAIS CHAYA MUSHKAH SCHOOL FOR GIRLS	https://www.jewishtoronto.com/directory/bais-chaya-mushka-elementary-school	BAIS CHAYA MUSHKAH SCHOOL FOR GIRLS	https://www.jewishtoronto.com/directory/bais-chaya-mushka-elementary-school	B1		https://www.redcanoepediatrics.com/	B1
			Aja SkyBlue Better Living Ltd.	No website	DENTISTERIE PÉDIATRIQUE JAIME GREENSPOON INC.JAIME GREENSPOON PEDIATRIC DENTISTRY INC.	No website	Fondation Lorenzo Di-Fraja / Lorenzo Di-Fraja Foundation	DI-FRAJALORENZO.CANALBLOG.COM	Sir Mortimer B. Davis Jewish General Hopsital (Segal Cancer center)	https://www.jgh.ca/care-services/segal-cancer-centre/	Sir Mortimer B. Davis Jewish General Hopsital (Segal Cancer center)	https://www.jgh.ca/care-services/segal-cancer-centre/	B1		https://www.resetpediatrics.com/	B1
Feb 19th 2025	"Cancer du nourrisson"	0			Dhammakaya International Meditation Society of B.C	https://www.dmc.tv/	Foothills Medical Centre	https://www.albertahealthservices.ca/fmc/fmc.aspx	KABABAYAN COMMUNITY SERVICE CENTRE INC	https://www.kababayan.org/	KABABAYAN COMMUNITY SERVICE CENTRE INC	https://www.kababayan.org/	B1		https://www.rmhc-swo.ca/	B1
Feb 19th 2025	"Pédiatrique"	13	CENTRE PÉDIATRIQUE LUMI INC.	https://www.centrelumi.com/	Dietitian Education center	https://yukonhospitals.ca/en/whitehorse-general-hospital/programs-and-services/clinical-nutrition-services	forever friends of hope foundation incorporated	https://www.facebook.com/foreverfriendsofhopefoundationincorporated/?ref=page_internal	Kids Cancer Care Foundation	https://www.kidscancercare.ab.ca/?gad_source=1&gclid=CjwKCAiAtsa9BhAKEiwAUZAszfB9Mrqfb9FsiJrdSP38NR4igekDnSTs5HCoQGeu-BCGxU3X_naXQRoCidIQAvD_BwE	Kids Cancer Care Foundation	https://www.kidscancercare.ab.ca/?gad_source=1&gclid=CjwKCAiAtsa9BhAKEiwAUZAszfB9Mrqfb9FsiJrdSP38NR4igekDnSTs5HCoQGeu-BCGxU3X_naXQRoCidIQAvD_BwE	A	Lots of programs!	https://www.rmhcmanitoba.org/	B1
			Dentisterie Pédiatrique des Laurentides inc.	https://www.dentisteriepediatrique.ca/	Dietitian Education center	https://yukonhospitals.ca/en/whitehorse-general-hospital/programs-and-services/clinical-nutrition-services	Free Camp programs	https://www.kidscancercare.ab.ca/for-families/camp-and-outreach/	Free Camp programs	https://www.kidscancercare.ab.ca/for-families/camp-and-outreach/					https://www.rmhcmanitoba.org/	B1
			Anda Gauléa - Ergothérapie pédiatrique Inc.	https://www.indexsante.ca/ergotherapeutes/outaouais/18071/anda-gaulea-ergotherapie-pediatrique.php	Doane House Hopsice	https://www.doanehospice.org/	Free Supportive Care for families impacted by cancer	https://nankind.com/	PEER ( Pediatric Cancer Patients and Survivors engaging in exercise recovery)	https://www.kidscancercare.ab.ca/for-families/camp-and-outreach/peer-exercise/					https://www.rogerneilsonchildrenshospice.ca/	B1
			Clinique pédiatrique Petit trot inc.	https://cliniquepediatriquepetittrot.com/	DR ABBAS FADWA PÉDIATRE INC.	No website	Friends of Jaclyn Foundation	https://friendsofjaclyn.org/	KIDSTRUST PEDIATRICS INC.	https://www.kidstrust.ca/	KIDSTRUST PEDIATRICS INC.	https://www.kidstrust.ca/	B1		https://www.rokbandclinics.ca/	B1
			Stéphanie Claveau dentiste pédiatrique inc.	https://cdpds.ca/equipe-dentiste-pediatrique-montreal/#:~:text=Dre%20St%C3%A9phanie%20Claveau%2C%20dentiste%20p%C3%A9diatrique&text=Elle%20obtient%20son%20dipl%C3%B4me%20d'%C3%A9tudes%20sup%C3%A9rieures%20et%20sa%20ma%C3%AEtrise,des%20chirurgiens%20dentistes%20du%20Canada.	DR BELKADI PÉDIATRE INC.	No website	FRIENDS OF MAYANOT CANADA	https://mayanot.edu/campaigns/canada/	childhood cancer support programs	https://www.kidswithcancer.ca/	childhood cancer support programs	https://www.kidswithcancer.ca/	A		https://www.saskhealthauthority.ca/	B1
			Centre pédiatrique Le Saule inc.	https://opengovca.com/quebec-business?city=mascouche	DR JOCELYN LAVIGNE, PÉDIATRE INC.	No website	Friendship in the Himalayas Foundation	https://www.friendsofhimalaya.org/	kids with cancer society	https://www.kidswithcancer.ca/					https://www.saskhealthauthority.ca/	B1
			Eugénie Caron Paré Dentiste Pédiatrique Inc.	No website	DR LOUISE PERREAULT PÉDIATRE INC.	No website	FUNCTION FIRST PEDIATRICS INC.	No website	Kindred Foundation	https://www.kindredfoundation.ca/	Kindred Foundation	https://www.kindredfoundation.ca/	B1		https://www.scopepediatrictherapy.com/	B1
			Julie Mi Nguyen Dentiste Pédiatrique Inc.	No website	DR. ANDREW IRVINE PEDIATRICS CORP.	No website	G A P I GROUPE D'AIDE AUX PERSONNES IMPULSIVES (AYANT DES COMPORTEMENTS VIOLENTS)	https://www.legapi.com/	Family support package and u-link patient + family fund	https://www.kindredfoundation.ca/childhood-cancer/family-support-package					https://www.sickkids.ca/	B1
			CLINIQUE DENTAIRE PÉDIATRIQUE DE SALABERRY INC.	https://cdpds.ca/	DR. ANDREW LYNK PEDIATRICS INCORPORATED	No website	GADEN CHOLING MAHAYANA BUDDHIST MEDITATION CENTRE	https://www.gadencholingtoronto.com/	KIWI PEDIATRICS LTD.	https://www.kiwipediatricscalgary.com/	KIWI PEDIATRICS LTD.	https://www.kiwipediatricscalgary.com/	B1		https://www.sickkids.ca/en/care-services/centres/garron-family-cancer-centre/	B1
			CENTRE DENTAIRE PÉDIATRIQUE ET PROSTHODONTIQUE DE MONTRÉAL INC.	https://www.cdppm.com/	DR. AYA BENNAGI DENTISTRY PROFESSIONAL CORP.	No website	Gajang Buddhist Cente	WWW.GAJANGCANADA.ORG	LA MAISON DES JEUNES DE SAYABEC	https://www.lamatapedia.ca/maison-des-jeunes-de-sayabec	LA MAISON DES JEUNES DE SAYABEC	https://www.lamatapedia.ca/maison-des-jeunes-de-sayabec	B1		https://www.sickkids.ca/en/care-services/international-patients/	B1
			SERVICE DE DENTISTERIE PÉDIATRIQUE DE MONTRÉAL SDPM INC.	https://dentistdirector.com/listing/service-de-dentisterie-pediatrique-de-montreal-sdpm/	DR. AYA BENNAGI DENTISTRY PROFESSIONAL CORPORATION	No website	Gayatri Pariwar Winnipeg Inc	https://www.canadahelps.org/en/charities/gayatri-pariwar-winnipeg-inc/	L'APOGEE	https://www.lapogee.ca/	L'APOGEE	https://www.lapogee.ca/	B1		https://www.sickkids.ca/en/research/about-research-institute/	B1
			DENTISTERIE PÉDIATRIQUE JAIME GREENSPOON INC.JAIME GREENSPOON PEDIATRIC DENTISTRY INC.	No website	DR. AYA CONSTANTINI INC.	No website	Gayatri Pariwar-Western Ontario Canada	https://www.gpwo.org/	G A P I GROUPE D'AIDE AUX PERSONNES IMPULSIVES (AYANT DES COMPORTEMENTS VIOLENTS)	https://www.legapi.com/	G A P I GROUPE D'AIDE AUX PERSONNES IMPULSIVES (AYANT DES COMPORTEMENTS VIOLENTS)	https://www.legapi.com/	B1		https://www.sloaneshouse.org/	B1
			Dr. Melanie Henderson Pediatric Endocrinology Services Inc. - Services d'endocrinologie pédiatrique Dr Melanie Henderson Inc.	https://www.chusj.org/Biography?id=bafe6470-e632-4e2f-bb6e-9a9937d7cc97&lang=en	DR. AYA ELSAHARTY MEDICINE PROFESSIONAL CORPORATION	https://anesthesia.healthsci.mcmaster.ca/contact/	GAYATRI PARIWAR-YUGNIRMAN CANADA	http://www.gptoronto.net/	LE MURMURE, GROUPE D'ENTRAIDE DE PERSONNES AYANT OU AYANT EU UN PROBLÈME DE SANTÉ MENTALE	https://www.lemurmure.org/le-murmure/	LE MURMURE, GROUPE D'ENTRAIDE DE PERSONNES AYANT OU AYANT EU UN PROBLÈME DE SANTÉ MENTALE	https://www.lemurmure.org/le-murmure/	B1		https://www.spectrumhealthcare.com/	B1
Government of Canada's List of Charities and Certain Other Qualified Donees.					DR. CHOI PEDIATRIC DENTAL CORPORATION	No website	Genetics Program	https://www.nygh.on.ca/care-service/genetics/	Leucan	https://www.leucan.qc.ca/en/	Leucan	https://www.leucan.qc.ca/en/	A		https://www.spectrumyxe.ca/	B1
Feb 18th 2025	"Childhood cancer"	4	Candlelighters' childhood cancer support group	https://www.manitobacandlelighters.org/	DR. D.C. AVRAM PEDIATRIC DENTISTRY PROF. CORP.	No website	GESTION AJAA INC.	https://b2bhint.com/fr/company/ca-qc/gestion-ajaa-inc--1179043808#google_vignette	Leucan - head office and montreal-laval regional office	https://www.leucan.qc.ca/en/					https://www.sproutingpediatrics.ca/resources-1	B1
			Childhood cancer canada foundation - fondation canadienne du cancer chez l'enfant	https://www.childhoodcancer.ca/	DR. ELLA CHOI PEDIATRIC DENTAL CORP.	No website	GESTION IMMOBILIÈRE AJAA INC.	https://gestionajax.ca/contact-gestion-immobiliere/	Leucan association for children with cancer	https://www.leucan.qc.ca/en/					https://www.srinarayanathasfoundation.com/	B1
			Childcan the childhood cancer research association	https://childcan.com/	DR. G BUREK PEDIATRIC EMERGENCY MEDICINE PROFESSIONAL CORPORATION	No website	GESTIONS IMMOBILIÈRES AYA INC.	No website	LFSA - Li-Fraumeni syndrome association canada	https://www.lfsassociation.org/canada/	LFSA - Li-Fraumeni syndrome association canada	https://www.lfsassociation.org/canada/	B1		https://www.stjoes.ca/health-services/mental-health-addiction-services/mental-health-services/anxiety-treatment-and-research-clinic-atrc	B1
			Childhood cancer family support society	https://ccfsupport.com/	DR. ISAAC M. ELIAS PEDIATRICS CORPORATION	No website	GLENORA PEDIATRIC CLINIC LTD.	No website	Charles S. Curtis Memorial Hospital - St. Anthony, NL	https://www.lghealth.ca/facilities/hospitals/charles-s-curtis-memorial-hospital/	Charles S. Curtis Memorial Hospital - St. Anthony, NL	https://www.lghealth.ca/facilities/hospitals/charles-s-curtis-memorial-hospital/	B1		https://www.t2b.ca/ongoing-programs/	B1
Feb 18th 2025	"Pediatric Cancer"	2	Pediatric Cancers Survivorship Society of BC	http://www.pcssbc.com/	DR. J. COUTU PEDIATRIC DENTISTRY, INC.	No website	Global Pediatric Endocrinology and Diabetes Association	https://www.globalpedendo.org/	Children's hospital	https://www.lhsc.on.ca/childrens-hospital/welcome-to-childrens-hospital	Children's hospital	https://www.lhsc.on.ca/childrens-hospital/welcome-to-childrens-hospital	B1		https://www.thedreamfactory.ca/	B1
			Sophia Smiles Pediatric Cancer Foundation	https://www.sophiasmiles.org/	DR. MEGGIE SHANNON PEDIATRICS INC.	No website	GLOW PEDIATRIC DENTAL INC.	https://glowpediatricdentistry.ca/our-locations/abbotsford/	AJA INC.	https://www.linkedin.com/company/aja-inc	AJA INC.	https://www.linkedin.com/company/aja-inc	B1		https://www.theraplaypeds.com/	B1
Feb 18th 2025	"Pediatric"	12	Brady's Foundation for Pediatric Palliative Care	https://www.bradysfoundation.ca/	Dr. Melanie Henderson Pediatric Endocrinology Services Inc. - Services d'endocrinologie pédiatrique Dr Melanie Henderson Inc.	https://www.chusj.org/Biography?id=bafe6470-e632-4e2f-bb6e-9a9937d7cc97&lang=en	GOLDEN EARS PEDIATRICS HOLDINGS LTD.	https://www.goldenearsclinic.ca/	Candlelighters' childhood cancer support group	https://www.manitobacandlelighters.org/	Candlelighters' childhood cancer support group	https://www.manitobacandlelighters.org/	A		https://www.treasurelife.ca/	B1
			Evan Ty Jenkins Pediatric Research Foundation	https://www.treasurelife.ca/	Dr. Melanie Henderson Pediatric Endocrinology Services Inc.Services d'endocrinologie pédiatrique Dr Melanie Henderson Inc.	No website	Grand Falls General Hospital	https://vitalitenb.ca/en/services-and-locations/find-a-point-of-service/grand-falls-general-hospital	Malayalee Christian Assembly - Hamilton	https://www.mcahamilton.ca/	Malayalee Christian Assembly - Hamilton	https://www.mcahamilton.ca/	B1		https://www.tripadvisor.ca/Restaurant_Review-g297596-d7282045-Reviews-AJA-Chandigarh.html	B1
			Pediatric Research Foundation - Fondation de la recherche pediatrique	https://fondationrecherchepediatrique.ca/	DR. PHILIP HEDREI, PÉDIATRE INC.DR. PHILIP HEDREI, PEDIATRICIAN INC.	No website	Groupe AYA Inc.	https://www.aya-groupe.com/	RareKidsCan - MICYRN	https://www.micyrn.ca/posts/pedrdnetwork	RareKidsCan - MICYRN	https://www.micyrn.ca/posts/pedrdnetwork	B1		https://www.trouverunentrepreneur.com/profile/marieville/entreprise-aja-inc	B1
			Global Pediatric Endocrinology and Diabetes Association	https://www.globalpedendo.org/	DR. REGAN EBBESON, PEDIATRICS INC.	No website	GROW FOR IT PEDIATRICS INC.	https://www.growhealth.ca/	MILESTONES PEDIATRIC AND GENERAL DIAGNOSTIC IMAGING LTD.	https://www.milestonesdiagnostics.ca/services	MILESTONES PEDIATRIC AND GENERAL DIAGNOSTIC IMAGING LTD.	https://www.milestonesdiagnostics.ca/services	B1		https://www.truckdriver.com/trucking-company-directory/ON/ETOBICOKE/AYA-LOGISTICS-LIMITED/3955491	B1
			Minnie's Hope Social Pediatric Center - Le centre de pediatrie sociale minnie's hope	https://minnieshope.org/	DR. RHEE PEDIATRIC DENTISTRY INC.	No website	Guardian Angel Caring Room - McDermont Ave	https://www.cancercare.mb.ca/Patient-Family/support-services/guardian-angel-caring-room	Miracle Marnie Foundation	https://www.miraclemarniefoundation.com/contact-us	Miracle Marnie Foundation	https://www.miraclemarniefoundation.com/contact-us	A	Not-fpr-profit?	https://www.tscanada.ca/	B1
			New Brunswick Social Pedatrics	https://www.nbsocialpediatrics.com/	DR. SHANNON MUNSIE PEDIATRIC DENTAL CORPORATION	No website	Gurdwara Raja Sahib Nabh Kanwal Sikh Society of BC	no website	New Brunswick Social Pedatrics	https://www.nbsocialpediatrics.com/	New Brunswick Social Pedatrics	https://www.nbsocialpediatrics.com/	B1		https://www.uhn.ca/PrincessMargaret/Clinics/Adolescent_Young_Adult_Oncology	B1
			Pediatric Cancers Survivorship Society of BC	http://www.pcssbc.com/	DRE ANTAKI PÉDIATRE INC.	No website	Haahuupayak Society	https://www.charitydata.ca/charity/haahuupayak-society/107460446RR0001/	Nova Scotia Health Cancer Care program (NSHCCP)	https://www.nshealth.ca/cancer-care-program	Nova Scotia Health Cancer Care program (NSHCCP)	https://www.nshealth.ca/cancer-care-program	B1		https://www.uhn.ca/PrincessMargaret/Clinics/Adolescent_Young_Adult_Oncology#tab1	B1
			Pediatric Oncology family center of manitoba INC.	https://www.rmhcmanitoba.org/	DRE GENEVIÈVE ROY, PÉDIATRE INC.	No website	HALTON PEDIATRICS INC.	https://haltonpediatrics.com/	Genetics Program	https://www.nygh.on.ca/care-service/genetics/	Genetics Program	https://www.nygh.on.ca/care-service/genetics/	B1		https://www.uhn.ca/PrincessMargaret/PatientsFamilies/Specialized_Program_Services/Pages/child_care_magic_castle.aspx	B1
			Pediatric Oncology group of ontario	https://www.pogo.ca/	DRE KIM-ANH NGUYEN, PÉDIATRE INC.	No website	HAMID KHOUR PÉDIATRE INC.	No website	Ohr Chaya Charitable Organization	https://www.ohrchaya.com/	Ohr Chaya Charitable Organization	https://www.ohrchaya.com/	B1		https://www.vhlcan.ca/	B1
			Sloane's house pediatric recreation and respite care centre INC.	https://www.sloaneshouse.org/	DRE LINE MARCHAND, PÉDIATRE INC.	No website	Harwood Congregation of Jehovah's Witnesses, Ajax, Ontario		NORTH BAY PEDIATRIC GROUP INC.	https://www.onekidsplace.ca/north-bay-pediatric-group/	NORTH BAY PEDIATRIC GROUP INC.	https://www.onekidsplace.ca/north-bay-pediatric-group/	B1		https://www.vijayanand.org/	B1
			Sophia Smiles Pediatric Cancer Foundation	https://www.sophiasmiles.org/	DREAM KIDS PEDIATRIC CENTER INC.	https://www.dreamkidsclinic.com/	HAYASTAN FOUNDATION CANADA INC./FONDATION HAYASTAN CANADA INC.	https://www.hayastanfoundationcanada.com/	Colon Cancer Check	https://www.ontario.ca/page/colon-cancer-testing-and-prevention	Colon Cancer Check	https://www.ontario.ca/page/colon-cancer-testing-and-prevention	B1		https://www.vinaayagar.com/	B1
			Saskatoon Fire fighters pediatric fund	https://saskatoonfirefighters.com/pediactric-fund	DREAMWORTHY PEDIATRIC SLEEP CONSULTING INC.	https://dreamworthysleeps.com/	Hayastan Foundation Toronto Inc.	https://hayastancare.ca/	Medical genetics program of southwestern ontario	https://www.ontariohealth.ca/getting-health-care/genetics-services/genetics-clinics-ontario/2051	Medical genetics program of southwestern ontario	https://www.ontariohealth.ca/getting-health-care/genetics-services/genetics-clinics-ontario/2051	B1		https://www.waterdownpediatrics.com/	B1
Feb 18th 2025	"Pediatric Oncology"	2	Pediatric Oncology family center of manitoba INC.	https://www.rmhcmanitoba.org/	EKAL VIDYALAYA FOUNDATION OF CANADA	https://ekal.ca/	Hearth Place Cancer Support Centre	https://hearthplace.org/	childhood cancer - advocacy & support for parents	https://www.opacc.org/	childhood cancer - advocacy & support for parents	https://www.opacc.org/	A	Tailored for parents with children with cancer	https://www.weecarehealth.ca/	B1
			Pediatric Oncology group of ontario	https://www.pogo.ca/	ÉLISABETH BERNARD, PÉDIATRE INC.	No website	HEATHER DYMENT PEDIATRIC DENTISTRY INCORPORATED	No website	Ontario Parents Advocating for children with cancer	https://www.opacc.org/					https://www.wovenblessings.com/	B1
Feb 18th 2025	"Child cancer"	7	Candlelighters Simcoe-Parents of children with cancer	https://www.candlelighterssimcoe.ca/	ELLICSR: Health, Wellness, and Cancer survivorship centre	https://www.ellicsr.ca/en/Pages/default.aspx	Helena's Hope - pathways to more kids surviving cancer	https://helenashope.com/	Ontario Parents Advocating for Children with Cancer (OPACC)	https://www.opacc.org/					https://www.wrh.on.ca/PaediatricProgram	B1
			Candlelighters' childhood cancer support group	https://www.manitobacandlelighters.org/	ELNA PEDIATRICS INC.	https://elnamedical.com/fr	HIMALAYA FOUNDATION	http://www.himalayafoundation.org/	Palliacco Mont-Tremblant	https://www.palliacco.org/en/	Palliacco Mont-Tremblant	https://www.palliacco.org/en/	B1		https://www.wyndhamhotels.com/en-ca/days-inn/calgary-alberta/days-inn-calgary-northwest/overview?WID=LC:DI:20150901:Rio:Local	B1
			Childhood cancer canada foundation - fondation canadienne du cancer chez l'enfant	https://www.childhoodcancer.ca/	Enfant-Jésus Hospital	https://www.chudequebec.ca/centre-hospitaliers/hopital-de-l-enfant-jesus.aspx	Himalayan Life Canada	https://himalayanlife.com/	Canadian Partnership Against Cancer	https://www.partnershipagainstcancer.ca/	Canadian Partnership Against Cancer	https://www.partnershipagainstcancer.ca/	B1		https://www.yorkpaediatrics.com/	B1
			Childcan the childhood cancer research association	https://childcan.com/	Entreprise aja inc.	https://www.trouverunentrepreneur.com/profile/marieville/entreprise-aja-inc	HINDU SWAYAMSEVAK SANGH	https://www.hsscanada.org/	PDG PEDIATRIC DENTAL GROUP INC.	https://www.pdgdental.com/	PDG PEDIATRIC DENTAL GROUP INC.	https://www.pdgdental.com/	B1		https://www2.gnb.ca/content/gnb/en/departments/health/NewBrunswickCancerNetwork/content/cancer-patient-navigation-program.html	B1
			Childhood cancer family support society	https://ccfsupport.com/	Equipe d'accompagnement Au Diapason	https://audiapason.org/	Home care and palliative care	https://www.cbihealth.ca/	PEDIATRIC ASSOCIATES INC.	https://www.pediatricassociates.com/about-us.html#ourmission	PEDIATRIC ASSOCIATES INC.	https://www.pediatricassociates.com/about-us.html#ourmission	B1		https://yourpedsnurse.janeapp.com/locations/just-for-you-pediatric-nursing-care-inc/book?fbclid=IwZXh0bgNhZW0CMTEAAR1wfSIBxHjr2HtgB4pXQp2kT5cNmfTkOURwtBzeLmUIrwuLkJfKP4NjJSo_aem_oBsUxtqcawQ1dqglydC_WA	B1
			northern ontario families of children with cancer	https://nofcc.ca/	ÉRIC LAVOIE, PÉDIATRE INC.	No website	Home care program	https://wrha.mb.ca/home-care/	Pediatric Chairs of Canada - Directeurs de pédiatrie du Canada	https://www.pediatricchairs.ca/	Pediatric Chairs of Canada - Directeurs de pédiatrie du Canada	https://www.pediatricchairs.ca/	B1		https://yukonhospitals.ca/en/whitehorse-general-hospital/programs-and-services/clinical-nutrition-services	B1
			Ontario Parents Advocating for children with cancer	https://www.opacc.org/	ERIN QUIGLEY PEDIATRICS INC.	No website	HONEYBEE PEDIATRIC THERAPY INC.	https://honeybeetherapy.ca/	PEDIATRIC FOUNDATIONS CORP.	https://www.pediatricfoundations.ca/	PEDIATRIC FOUNDATIONS CORP.	https://www.pediatricfoundations.ca/	B1		https://zajacranch.com/	B1
Feb 18th 2025	"Adolescent Cancer"	0			ERKER PEDIATRICS INCORPORATED	No website	Hospice Kawartha Lakes	https://ccckl.ca/programs-services/hospice/	PEDIATRIC URGENT CARE INC.	https://www.pediatricurgentcare.ca/	PEDIATRIC URGENT CARE INC.	https://www.pediatricurgentcare.ca/	B1		KNANAYACHURCHTORONTO.COM	B1
Feb 21st 2025	"Infant Cancer"	0			Esmail Safana Farzana Fayaz Bharwani Foundation	https://www.charitydata.ca/charity/esmail-safana-farzana-fayaz-bharwani-foundation/820585891RR0001/	Hospital for sick children (SickKids)	https://www.sickkids.ca/	child and youth permanency council canada	https://www.permanency.ca/	child and youth permanency council canada	https://www.permanency.ca/	B1		namahacanada.com	B1
Feb 21st 2025	"AYA"	133	L'APOGEE	https://www.lapogee.ca/	Eugénie Caron Paré Dentiste Pédiatrique Inc.	No website	HROSE PEDIATRICS INCORPORATED	No website	Pediatric Oncology group of ontario	https://www.pogo.ca/	Pediatric Oncology group of ontario	https://www.pogo.ca/	A		OTTAWASIVANTEMPLE.COM	B1
			Al Rayan Islamic Centre	https://www.alrayanislamiccentre.org/	Evan Ty Jenkins Pediatric Research Foundation	https://www.treasurelife.ca/	INAYA Foundation Canada	https://www.inayafoundation.com/	Pediatric Oncology Group of Ontario (POGO)	https://www.pogo.ca/					SAIRAHOSBL.WORDPRESS.COM	B1
			Al-Hedaya Islamic Centre of Northeast Calgary	https://alhedayacentre.ca/	Everyday Heroes Pediatrics Inc.	https://www.ehkidshealth.com/	INFINITY PEDIATRICS INC.	https://infinitypediatrics.ca/	POGO - Pediatric oncology group of Ontario	https://www.pogo.ca/					SAMPRADAYA.CA	B1
			Al-Hidaayah Centre	https://alhidayahcenter.com/	EWA A. SZUDEK PEDIATRIC SERVICES LIMITED	No website	International Patient Program	https://www.sickkids.ca/en/care-services/international-patients/	POGO Financial Assistance Program	https://www.pogo.ca/programs-support/financial-assistance/					SAMPRADAYA.CA	B1
			Aldea Maya Assistance for Mayan Families Society	https://www.canadahelps.org/en/charities/aldea-maya-assistance-for-mayan-families-society/	Family support package and u-link patient + family fund	https://www.kindredfoundation.ca/childhood-cancer/family-support-package	INTERNATIONAL SWAMINARAYAN SATSANG (ONTARIO)	https://causes.benevity.org/causes/124-890632847RR0001?lang=en	Pediatric Interlink Community Nursing Program	https://www.pogo.ca/programs-support/patient-care-programs/interlink-nursing-program/					ucbslondon.org	B1
			All World Gayatri Pariwar	https://www.gpedmonton.org/	FELICIA TSENG PEDIATRIC PROFESSIONAL CORPORATION	No website	International Swaminarayan Satsang Organisation (Canada)	https://swaminarayan.info/mandirs/canada	Pediatric interlink Community Nursing Program - London	https://www.pogo.ca/programs-support/patient-care-programs/interlink-nursing-program/					WW.CLAPW.ORG	B1
			Anspayaxw: Pierce Memorial (NM) Pastoral Charge	https://www.dnb.com/business-directory/company-profiles.anspayaxw:_pierce_memorial_(nm)_pastoral_charge.7b7aa56baa73736e4a63ff67e89c7fb5.html	Fight like Mason foundation	https://fightlikemason.org/	International Swaminarayan Satsang Organization of Saskatchewan Inc.	https://www.canadahelps.org/fr/organismesdebienfaisance/international-swaminarayan-satsang-organization-of-saskatchewan-inc/impact/view/	Pediatric Interlink Community Nursing Program - sudbury/northern ontario	https://www.pogo.ca/programs-support/patient-care-programs/interlink-nursing-program/					WWW.AJAXBAPTIST.CA	B1
			Association pour les personnes ayant une déficience intellectuelle du suroit (APDIS)	https://www.apdis.ca/	Finote Selam St. Uriel Tigrayan Orthodox Tewahdo Church of Calgary	https://ckc.calgaryfoundation.org/profile/finote-selam-st-uriel-ethiopian-orthodox-tewahedo-church-of-calgary/	International Swaminarayan Satsang Organization of Saskatoon Incorporated	https://swaminarayan.info/	Pediatric Interlink Community Nursing Program - Toronto	https://www.pogo.ca/programs-support/patient-care-programs/interlink-nursing-program/					www.ajaxcos.ca	B1
			Association MAYA-MA	https://my.charitableimpact.com/charities/association-maya-ma	Fondation Alaya Alaya Foundation	https://fondationalaya.org/en/	INVESTISSEMENTS AJAS INC.	No website	Pogo Pediatric Interlink community nursing program - Barrie/muskoka/peterborough	https://www.pogo.ca/programs-support/patient-care-programs/interlink-nursing-program/					WWW.AJAXMASJID.CA	B1
			Aya Education Fund	https://www.ayaeducationfund.com/	Fondation Dania Kayali	https://www.fondationdaniakayali.ca/en/	ISABELLE BOUCHARD PÉDIATRE, INC.	No website	Pogo Pediatric Interlink community nursing program - Hamilton	https://www.pogo.ca/programs-support/patient-care-programs/interlink-nursing-program/					WWW.CAWAJACHURCH.COM	B1
			ACTIVE LIVING ALLIANCE FOR CANADIANS WITH A DISABILITY ALLIANCE DE VIE ACTIVE POUR LES CANADIENS/CANADIENNES AYANT UN HANDICAP	https://ala.ca/	FONDATION DE LA RECHERCHE PÉDIATRIQUE / PEDIATRIC RESEARCH FOUNDATION	https://fondationrecherchepediatrique.ca/	Islamic Society of Ajax	WWW.AJAXMASJID.CA	Pogo Pediatric Interlink community nursing program - Ottawa	https://www.pogo.ca/programs-support/patient-care-programs/interlink-nursing-program/					WWW.CONNECTAJAX.COM	B1
			ANSPAYAXW SCHOOL SOCIETY	https://app.riipen.com/companies/3VoMgKzD	Fondation des gouverneurs de l'espoir	https://fondationdesgouverneurs.org/	Island Kids Cancer Association	https://ikca.ca/programs/	POGO satellite clinic - MIssissauga	https://www.pogo.ca/programs-support/patient-care-programs/pogo-satellite-clinic-program/					WWW.GAJANGCANADA.ORG	B1
			ASSOCIATION FRANCOPHONE DE PARENTS D'ENFANTS DYSLEXIQUES OU AYANT TOUT AUTRE TROUBLE D'APPRENTISSAGE (AFPED+)	https://www.afped.ca/	Fondation des gouverneurs de l'espoir	https://fondationdesgouverneurs.org/	ISLAND PEDIATRICS LIMITED	No website	POGO sattelite clinic - Kitchener - Waterloo	https://www.pogo.ca/programs-support/patient-care-programs/pogo-satellite-clinic-program/					WWW.KFV.CA/WWW.VANSDF.COM	B1
			AYA Can - Canadian Cancer Advocacy	https://ayacan.ca/	Fondation Lorenzo Di-Fraja / Lorenzo Di-Fraja Foundation	DI-FRAJALORENZO.CANALBLOG.COM	J. HOLLAND PEDIATRICS INC.	No website	POGO sattelite clinic - Newmarket	https://www.pogo.ca/programs-support/patient-care-programs/pogo-satellite-clinic-program/					WWW.KNANAYACA.ORG	B1
			Bhagwan Shree Lakshmi Narayan Dham	no website	Foothills Medical Centre	https://www.albertahealthservices.ca/fmc/fmc.aspx	J. M. PEDIATRIC DENTISTRY MANAGEMENT ASSOCIATES LTD.	No website	POGO sattelite clinic - Orillia	https://www.pogo.ca/programs-support/patient-care-programs/pogo-satellite-clinic-program/					WWW.MEDITATIONQUEBEC.ORG	B1
			Bnos Chaya	https://my.charitableimpact.com/charities/bnos-chaya	forever friends of hope foundation incorporated	https://www.facebook.com/foreverfriendsofhopefoundationincorporated/?ref=page_internal	J.C. Pédiatrie inc.	No website	POGO sattelite clinic - Peterborough	https://www.pogo.ca/programs-support/patient-care-programs/pogo-satellite-clinic-program/					WWW.PURELANDTEMPLE.COM	B1
			Bochasanwasi Shri Akshar Purushottam Swaminarayan Sanstha Inc.	no website	Free Camp programs	https://www.kidscancercare.ab.ca/for-families/camp-and-outreach/	Jaaja's Home of Angels Society	https://www.jaajashomeofangels.com/home.html	POGO sattelite clinic - scarborough	https://www.pogo.ca/programs-support/patient-care-programs/pogo-satellite-clinic-program/					www.rivo-resilience.org	B1
			BAIS CHAYA MUSHKAH SCHOOL FOR GIRLS	https://www.jewishtoronto.com/directory/bais-chaya-mushka-elementary-school	Free Supportive Care for families impacted by cancer	https://nankind.com/	Janeway Children's Hospital and Rehabillitation Centre	https://www.easternhealth.ca/facilities/janeway/	POGO sattelite clinic - Sudbury	https://www.pogo.ca/programs-support/patient-care-programs/pogo-satellite-clinic-program/					WWW.SILAYAN.CA	B1
			BAYANIHAN CULTURAL AND HOUSING SOCIETY	https://www.bayanihan.ca/	Friends of Jaclyn Foundation	https://friendsofjaclyn.org/	JB - AYA Financial Inc.	No website	POGO school and work transitions program	https://www.pogo.ca/programs-support/survivor-care/transitions-school-work-counselling/					www.smvs.org	B1
			BHAI GHANAYA INTERNATIONAL CHARITABLE SOCIETY	https://www.canadahelps.org/en/charities/bhai-ghanaya-international-charitable-society/	FRIENDS OF MAYANOT CANADA	https://mayanot.edu/campaigns/canada/	Ji Aya Nu Settlement Services Ltd.	https://www.canadacompanyregistry.com/companies/ji-aya-nu-settlement-services-ltd/	survivor to survivor network - S2S network	https://www.pogo.ca/programs-support/survivor-care/transitions-school-work-counselling/s2s/					WWW.THESHAYAMKAUSHALFOUNDATION.COM	B1
			BOCHASANWASI SHRI AKSHAR PURUSHOTTAM SWAMINARAYAN SANSTHA C HARITABLE PROPERTIES INC	https://www.charitydata.ca/charity/bochasanwasi-shri-akshar-purushottam-swaminarayan-sanstha-charitable-properties-inc/868980319RR0001/	Friendship in the Himalayas Foundation	https://www.friendsofhimalaya.org/	Josée Chouinard pédiatre inc.	No website	POWER TO EMPOWER PEDIATRIC THERAPY INC.	https://www.power2empower.ca/	POWER TO EMPOWER PEDIATRIC THERAPY INC.	https://www.power2empower.ca/	B1		WWW.TRAS.CA	B1
			BOCHASANWASI SHRI AKSHAR PURUSHOTTAM SWAMINARAYAN SANSTHA CHARITIES INC.	https://www.charitydata.ca/charity/bochasanwasi-shri-akshar-purushottam-swaminarayan-sanstha-charitable-properties-inc/868980319RR0001/	FUNCTION FIRST PEDIATRICS INC.	No website	Joseph & Najat Dableh Family Foundation	https://www.dnb.com/business-directory/company-profiles.joseph___najat_dableh_family_foundation.f7697b14d3cf2355a835799abe99d8e4.html	PRECISION PEDIATRICS INC.	https://www.precisionpaediatrics.com/	PRECISION PEDIATRICS INC.	https://www.precisionpaediatrics.com/	B1		www.wadikajaorganization.org/	B1
			BOCHASANWASI SHRI AKSHAR PURUSHOTTAM SWAMINARAYAN SANSTHA F OUNDATION INC	no website	G A P I GROUPE D'AIDE AUX PERSONNES IMPULSIVES (AYANT DES COMPORTEMENTS VIOLENTS)	https://www.legapi.com/	Julie Laflamme pédiatre inc.	No website	Pediatric Ambulatory care Clinic	https://www.princeedwardisland.ca/en/information/health-pei/pediatrician-outpatient-services	Pediatric Ambulatory care Clinic	https://www.princeedwardisland.ca/en/information/health-pei/pediatrician-outpatient-services	B1		WWW.ZAJACRANCH.COM	B1
			BUDDHIST MAHAYANA ZENGONG ASSOCIATION OF EDMONTON	https://my.charitableimpact.com/charities/buddhist-mahayana-zengong-association-of-edmonton	GADEN CHOLING MAHAYANA BUDDHIST MEDITATION CENTRE	https://www.gadencholingtoronto.com/	Julie Mi Nguyen Dentiste Pédiatrique Inc.	No website	AJA VENTURES INC.	https://www.psychedelicfinance.com/company/aja-ventures	AJA VENTURES INC.	https://www.psychedelicfinance.com/company/aja-ventures	B1		https://fundraise.sickkidsfoundation.com/jamesfund	B2
			Canada Sabari Malai Ayyappan Alayam	no website	Gajang Buddhist Cente	WWW.GAJANGCANADA.ORG	JUST FOR YOUR PEDIATRIC NURSING CARE INC.	https://yourpedsnurse.janeapp.com/locations/just-for-you-pediatric-nursing-care-inc/book?fbclid=IwZXh0bgNhZW0CMTEAAR1wfSIBxHjr2HtgB4pXQp2kT5cNmfTkOURwtBzeLmUIrwuLkJfKP4NjJSo_aem_oBsUxtqcawQ1dqglydC_WA	Purposeful Play Pediatrics Ltd.	https://www.purposefulplaypeds.com/	Purposeful Play Pediatrics Ltd.	https://www.purposefulplaypeds.com/	B1		https://linktr.ee/stronglikesloane	B2
			Canadian Friends of Fundamaya Association	https://www.fundamayacanada.ca/	Gayatri Pariwar Winnipeg Inc	https://www.canadahelps.org/en/charities/gayatri-pariwar-winnipeg-inc/	KABABAYAN COMMUNITY SERVICE CENTRE INC	https://www.kababayan.org/	Rajan Family Foundation	https://www.rajancharitablefoundation.com/	Rajan Family Foundation	https://www.rajancharitablefoundation.com/	B1		https://www.ac2orn.com/	B2
			Canadian Himalayan Association for Innovation	https://chai-international.org/	Gayatri Pariwar-Western Ontario Canada	https://www.gpwo.org/	KALAYAAN CULTURAL COMMUNITY CENTRE	https://kalayaancentre.ca/	Rare diseases models and mechanisms network	https://www.rare-diseases-catalyst-network.ca/	Rare diseases models and mechanisms network	https://www.rare-diseases-catalyst-network.ca/	B1		https://www.miraclemarniefoundation.com/contact-us	B2
			Canoe Kayak Canada	https://canoekayak.ca/	GAYATRI PARIWAR-YUGNIRMAN CANADA	http://www.gptoronto.net/	Katpaka Vinayagar Hindu Temple, Brampton	https://katpakavinayagar.com/new/	RED CANOE PEDIATRICS LTD.	https://www.redcanoepediatrics.com/	RED CANOE PEDIATRICS LTD.	https://www.redcanoepediatrics.com/	B1		https://www.wefundcare.com/	B2
			Chandramouleeshwara Shivaalayam	no website	Genetics Program	https://www.nygh.on.ca/care-service/genetics/	Kids Cancer Care Foundation	https://www.kidscancercare.ab.ca/?gad_source=1&gclid=CjwKCAiAtsa9BhAKEiwAUZAszfB9Mrqfb9FsiJrdSP38NR4igekDnSTs5HCoQGeu-BCGxU3X_naXQRoCidIQAvD_BwE	RESET PEDIATRIC LIFESTYLE MEDICINE INC.	https://www.resetpediatrics.com/	RESET PEDIATRIC LIFESTYLE MEDICINE INC.	https://www.resetpediatrics.com/	B1		https://childhood-cancer-survivor.com/	B2
			Chinmaya Mission Calgary Centre	https://chinmayacalgary.org/	Genetics Program	https://www.nygh.on.ca/care-service/genetics/	kids with cancer society	https://www.kidswithcancer.ca/	Ronald McDonald House	https://www.rmhc-swo.ca/	Ronald McDonald House	https://www.rmhc-swo.ca/	B1		https://pcmmnetwork.ca/	B2
			Chinmaya Mission London	https://chinmayalondon.org/	GESTION AJAA INC.	https://b2bhint.com/fr/company/ca-qc/gestion-ajaa-inc--1179043808#google_vignette	KIDSTART PEDIATRIC THERAPY INC	https://kidstartpediatrictherapy.com/	accomodations and other essential services for sick children and their families	https://www.rmhcmanitoba.org/	accomodations and other essential services for sick children and their families	https://www.rmhcmanitoba.org/	B1		https://honeybeetherapy.ca/	B2
			Chinmaya Mission Niagara	https://www.chinmayaniagara.com/	GESTION IMMOBILIÈRE AJAA INC.	https://gestionajax.ca/contact-gestion-immobiliere/	KIDSTRUST PEDIATRICS INC.	https://www.kidstrust.ca/	Pediatric Oncology family center of manitoba INC.	https://www.rmhcmanitoba.org/	Pediatric Oncology family center of manitoba INC.	https://www.rmhcmanitoba.org/	B1		https://pediatricanesthesia.ca/	B2
			CANADIAN FRIENDS OF MAYANEI HAYESHUA	https://www.charitydata.ca/charity/canadian-friends-of-mayanei-hayeshua/702342718RR0001/	GESTIONS IMMOBILIÈRES AYA INC.	No website	Kindred Foundation	https://www.kindredfoundation.ca/	Roger Neilson house for palliative care	https://www.rogerneilsonchildrenshospice.ca/	Roger Neilson house for palliative care	https://www.rogerneilsonchildrenshospice.ca/	B1		https://register.cpso.on.ca/physician-info/?cpsonum=81016	B2
			CANOT KAYAK QUÉBEC	https://canot-kayak.qc.ca/	GLENORA PEDIATRIC CLINIC LTD.	No website	KIWI PEDIATRICS LTD.	https://www.kiwipediatricscalgary.com/	ROKBAND PEDIATRIC HEADSHAPE CLINICS INC.	https://www.rokbandclinics.ca/	ROKBAND PEDIATRIC HEADSHAPE CLINICS INC.	https://www.rokbandclinics.ca/	B1		https://www.academicpedsjnl.net/	B2
			CHAYA MUSHKA SEMINARY - BEN WEIDER EDUCATIONAL CENTRE - CHABAD SEMINARY	https://www.chayamushkaseminary.com/	Global Pediatric Endocrinology and Diabetes Association	https://www.globalpedendo.org/	L. D. L. PÉDIATRE INC.	No website	Cancer genetic services	https://www.saskhealthauthority.ca/	Cancer genetic services	https://www.saskhealthauthority.ca/	B1		https://www.albertahealthservices.ca/ajec/page15399.aspx	B2
			CHINMAYA MISSION (HALTON REGION)	https://www.chinmayahalton.ca/	GLOW PEDIATRIC DENTAL INC.	https://glowpediatricdentistry.ca/our-locations/abbotsford/	L'APOGEE	https://www.lapogee.ca/	cancer genetic services	https://www.saskhealthauthority.ca/	cancer genetic services	https://www.saskhealthauthority.ca/	B1		https://www.albertahealthservices.ca/findhealth/Service.aspx?id=1073607&serviceAtFacilityID=1114869#contentStart	B2
			CHINMAYA MISSION TORONTO	http://chinmayamissiontoronto.com/	GOLDEN EARS PEDIATRICS HOLDINGS LTD.	https://www.goldenearsclinic.ca/	L'ASSOCIATION POUR ENFANTS AYANT DES TROUBLES D'APPRENTISSAGE (CHAPITRE DE L'OUTAOUAIS)	http://www.qgetaoutaouais.gc.ca/	SAYAL CHARITABLE FOUNDATION	https://www.sayalfoundation.com/	SAYAL CHARITABLE FOUNDATION	https://www.sayalfoundation.com/	B3		https://www.albertahealthservices.ca/findhealth/Service.aspx?id=4219&serviceAtFacilityID=1046087	B2
			CHINMAYA MISSION-VANCOUVER	https://chinmayavancouver.org/	Grand Falls General Hospital	https://vitalitenb.ca/en/services-and-locations/find-a-point-of-service/grand-falls-general-hospital	LA FONDATION FABRIQUE DE SAYABEC (MAURICE FOURNIER)	https://www.canadahelps.org/fr/organismesdebienfaisance/la-fondation-fabrique-de-sayabec-maurice-fournier/	SCOPE PEDIATRIC THERAPY SERVICES LTD.	https://www.scopepediatrictherapy.com/	SCOPE PEDIATRIC THERAPY SERVICES LTD.	https://www.scopepediatrictherapy.com/	B1		https://www.albertahealthservices.ca/fmc/fmc.aspx	B2
			CONGREGATION GRUEN OHR SOMAYACH / GRUEN OHR SOMAYACH CONGREGATION	https://www.canadahelps.org/en/charities/congregation-gruen-ohr-somayach-gruen-ohr-somayach-congreg/	Groupe AYA Inc.	https://www.aya-groupe.com/	LA MAISON DES JEUNES «LES MAYAIS»	https://steemelie.ca/fr/repertoire/1396/maison-des-jeunes-les-mayais-	Hospital for sick children (SickKids)	https://www.sickkids.ca/	Hospital for sick children (SickKids)	https://www.sickkids.ca/	B1		https://www.apphon-rohppa.com/	B2
			Debre Tsige St. George Tigrayan Orthodox Tewahedo Church in Edmonton	https://www.canadahelps.org/en/charities/debre-tsige-st-george-tigrayan-orthodox-tewahedo-church-in-edmonton/	GROW FOR IT PEDIATRICS INC.	https://www.growhealth.ca/	LA MAISON DES JEUNES DE SAYABEC	https://www.lamatapedia.ca/maison-des-jeunes-de-sayabec	SickKids - Garron Family Cancer Centre	https://www.sickkids.ca/en/care-services/centres/garron-family-cancer-centre/	SickKids - Garron Family Cancer Centre	https://www.sickkids.ca/en/care-services/centres/garron-family-cancer-centre/	B1		https://www.chusj.org/Biography?id=bafe6470-e632-4e2f-bb6e-9a9937d7cc97&lang=en	B2
			Dhammakaya International Meditation Society of B.C	https://www.dmc.tv/	Guardian Angel Caring Room - McDermont Ave	https://www.cancercare.mb.ca/Patient-Family/support-services/guardian-angel-caring-room	LASKOWSKI PEDIATRICS INCORPORATED	No website	International Patient Program	https://www.sickkids.ca/en/care-services/international-patients/	International Patient Program	https://www.sickkids.ca/en/care-services/international-patients/	B1		https://friendsofjaclyn.org/	B3
			DAYA COUNSELLING CENTRE	https://www.dayacounselling.on.ca/	Gurdwara Raja Sahib Nabh Kanwal Sikh Society of BC	no website	Late Effects, Assessment and Follow UP (LEAF)	http://www.bccancer.bc.ca/our-services/services/late-effects-assessment-follow-up#About	SickKids Research Institute	https://www.sickkids.ca/en/research/about-research-institute/	SickKids Research Institute	https://www.sickkids.ca/en/research/about-research-institute/	B1		https://www.alexslemonade.org/childhood-cancer/for-families/supersibs	B3
			DAYAL FOUNDATION	https://www.charitydata.ca/charity/dayal-foundation/854264926RR0001/	Haahuupayak Society	https://www.charitydata.ca/charity/haahuupayak-society/107460446RR0001/	Le Fond de Sarah des Cedres Sarah's funds for cedars	https://sarahsfund.ca/	Sloane's House Pediatric Recreation and Respite Care Centre Inc.	https://www.sloaneshouse.org/	Sloane's House Pediatric Recreation and Respite Care Centre Inc.	https://www.sloaneshouse.org/	B1		https://aladdin-education.eu/	B3
			DEBRE SELAM ST. MICHAEL TIGRAYAN ORTHODOX TEWAHEDO CHURCH	https://my.charitableimpact.com/charities/debre-selam-st-michael-tigrayan-orthodox-tewahedo-church	HALTON PEDIATRICS INC.	https://haltonpediatrics.com/	LE MURMURE, GROUPE D'ENTRAIDE DE PERSONNES AYANT OU AYANT EU UN PROBLÈME DE SANTÉ MENTALE	https://www.lemurmure.org/le-murmure/	Sophia Smiles Pediatric Cancer Foundation	https://www.sophiasmiles.org/	Sophia Smiles Pediatric Cancer Foundation	https://www.sophiasmiles.org/	A		https://wfpiccs.org/	B3
			Esmail Safana Farzana Fayaz Bharwani Foundation	https://www.charitydata.ca/charity/esmail-safana-farzana-fayaz-bharwani-foundation/820585891RR0001/	HAMID KHOUR PÉDIATRE INC.	No website	LE TRAIT D'UNION, GROUPE D'ENTRAIDE POUR PERSONNES AYANT DESTROUBLES DE SANTÉ MENTALE	https://traitdunionmontmagny.com/	Non-urgent patient transfer	https://www.spectrumhealthcare.com/	Non-urgent patient transfer	https://www.spectrumhealthcare.com/	B1		https://wspchs.org/	B3
			EKAL VIDYALAYA FOUNDATION OF CANADA	https://ekal.ca/	Harwood Congregation of Jehovah's Witnesses, Ajax, Ontario		les entreprises AYA pro inc.	https://lesentreprisesayapro.ca/	SPECTRUM PEDIATRIC SERVICES INC.	https://www.spectrumyxe.ca/	SPECTRUM PEDIATRIC SERVICES INC.	https://www.spectrumyxe.ca/	B1		https://www.accelerate-platform.org/	B3
			Finote Selam St. Uriel Tigrayan Orthodox Tewahdo Church of Calgary	https://ckc.calgaryfoundation.org/profile/finote-selam-st-uriel-ethiopian-orthodox-tewahedo-church-of-calgary/	HAYASTAN FOUNDATION CANADA INC./FONDATION HAYASTAN CANADA INC.	https://www.hayastanfoundationcanada.com/	Les Immeubles AYA Inc.	No website	SPROUTING PEDIATRICS INC.	https://www.sproutingpediatrics.ca/resources-1	SPROUTING PEDIATRICS INC.	https://www.sproutingpediatrics.ca/resources-1	B1		https://www.aphon.org/	B3
			Fondation Alaya Alaya Foundation	https://fondationalaya.org/en/	Hayastan Foundation Toronto Inc.	https://hayastancare.ca/	Leucan	https://www.leucan.qc.ca/en/	Srinarayanathas Foundation	https://www.srinarayanathasfoundation.com/	Srinarayanathas Foundation	https://www.srinarayanathasfoundation.com/	B1		https://www.globalpedendo.org/	B3
			Fondation Dania Kayali	https://www.fondationdaniakayali.ca/en/	Hearth Place Cancer Support Centre	https://hearthplace.org/	Leucan - head office and montreal-laval regional office	https://www.leucan.qc.ca/en/	anxiety treatment and research clinic (ATRC)	https://www.stjoes.ca/health-services/mental-health-addiction-services/mental-health-services/anxiety-treatment-and-research-clinic-atrc	anxiety treatment and research clinic (ATRC)	https://www.stjoes.ca/health-services/mental-health-addiction-services/mental-health-services/anxiety-treatment-and-research-clinic-atrc	B1		https://www.sayalfoundation.com/	B3
			Friendship in the Himalayas Foundation	https://www.friendsofhimalaya.org/	Hearth Place Cancer Support Centre	https://hearthplace.org/	Leucan association for children with cancer	https://www.leucan.qc.ca/en/	Transition 2 Betterness Programs	https://www.t2b.ca/ongoing-programs/	Transition 2 Betterness Programs	https://www.t2b.ca/ongoing-programs/	B1		WWW.TLPFOUNDATION.COM	B4
			FRIENDS OF MAYANOT CANADA	https://mayanot.edu/campaigns/canada/	Hearth Place Cancer Support Centre	https://hearthplace.org/	Leukemia & Lymphoma society of Canada	https://www.bloodcancers.ca/	The dream factory foundation	https://www.thedreamfactory.ca/	The dream factory foundation	https://www.thedreamfactory.ca/	B1		http://www.bccancer.bc.ca/our-services/services/late-effects-assessment-follow-up#About	B5
			G A P I GROUPE D'AIDE AUX PERSONNES IMPULSIVES (AYANT DES COMPORTEMENTS VIOLENTS)	https://www.legapi.com/	HEATHER DYMENT PEDIATRIC DENTISTRY INCORPORATED	No website	Leukemia and Lymphoma society of Canada	https://www.bloodcancers.ca/i-have-a-blood-cancer/blood-cancers-kids-teens-young-adults/young-adult-blood-cancers	THERAPLAY PEDIATRIC SERVICES INC.	https://www.theraplaypeds.com/	THERAPLAY PEDIATRIC SERVICES INC.	https://www.theraplaypeds.com/	B1		http://www.pcssbc.com/	B5
			Gayatri Pariwar Winnipeg Inc	https://www.canadahelps.org/en/charities/gayatri-pariwar-winnipeg-inc/	Helena's Hope - pathways to more kids surviving cancer	https://helenashope.com/	LEVON-PEROUZ BABAYAN FOUNDATION	https://www.canadahelps.org/en/charities/levon-perouz-babayan-foundation/	Evan Ty Jenkins Pediatric Research Foundation	https://www.treasurelife.ca/	Evan Ty Jenkins Pediatric Research Foundation	https://www.treasurelife.ca/	B1		https://stupidcancer.org/	B5
			Gayatri Pariwar-Western Ontario Canada	https://www.gpwo.org/	HIMALAYA FOUNDATION	http://www.himalayafoundation.org/	LFSA - Li-Fraumeni syndrome association canada	https://www.lfsassociation.org/canada/	Aja Chandigarh fine dine & bar Inc.	https://www.tripadvisor.ca/Restaurant_Review-g297596-d7282045-Reviews-AJA-Chandigarh.html	Aja Chandigarh fine dine & bar Inc.	https://www.tripadvisor.ca/Restaurant_Review-g297596-d7282045-Reviews-AJA-Chandigarh.html	B1		Could not find
			GADEN CHOLING MAHAYANA BUDDHIST MEDITATION CENTRE	https://www.gadencholingtoronto.com/	Himalayan Life Canada	https://himalayanlife.com/	LITTLE BUDDIES PEDIATRIC THERAPY INCORPORATED	https://littlebuddiespeds.ca/	Entreprise aja inc.	https://www.trouverunentrepreneur.com/profile/marieville/entreprise-aja-inc	Entreprise aja inc.	https://www.trouverunentrepreneur.com/profile/marieville/entreprise-aja-inc	B1
			GAYATRI PARIWAR-YUGNIRMAN CANADA	http://www.gptoronto.net/	HINDU SWAYAMSEVAK SANGH	https://www.hsscanada.org/	Long term survivor clinic	https://www.albertahealthservices.ca/findhealth/Service.aspx?id=1073607&serviceAtFacilityID=1114869#contentStart	AYA LOGISTICS LIMITED	https://www.truckdriver.com/trucking-company-directory/ON/ETOBICOKE/AYA-LOGISTICS-LIMITED/3955491	AYA LOGISTICS LIMITED	https://www.truckdriver.com/trucking-company-directory/ON/ETOBICOKE/AYA-LOGISTICS-LIMITED/3955491	B1
			Haahuupayak Society	https://www.charitydata.ca/charity/haahuupayak-society/107460446RR0001/	Home care and palliative care	https://www.cbihealth.ca/	Lumi-Vie	https://lumivie.com/	Tuberous Sclerosis Canada	https://www.tscanada.ca/	Tuberous Sclerosis Canada	https://www.tscanada.ca/	B1
			Hayastan Foundation Toronto Inc.	https://hayastancare.ca/	Home care program	https://wrha.mb.ca/home-care/	Maayanos Torah	https://mycharityfund.ca/charity/50091/maayanos-torah	Adolescent and Young Adult program	https://www.uhn.ca/PrincessMargaret/Clinics/Adolescent_Young_Adult_Oncology	Adolescent and Young Adult program	https://www.uhn.ca/PrincessMargaret/Clinics/Adolescent_Young_Adult_Oncology	B1
			Himalayan Life Canada	https://himalayanlife.com/	HONEYBEE PEDIATRIC THERAPY INC.	https://honeybeetherapy.ca/	Maha Lakshmi Narayan Mandir Association	https://mycharityfund.ca/charity/113653/maha-lakshmi-narayan-mandir-association	Adolescent and Young Adult (AYA) oncology program	https://www.uhn.ca/PrincessMargaret/Clinics/Adolescent_Young_Adult_Oncology#tab1	Adolescent and Young Adult (AYA) oncology program	https://www.uhn.ca/PrincessMargaret/Clinics/Adolescent_Young_Adult_Oncology#tab1	B1
			HAYASTAN FOUNDATION CANADA INC./FONDATION HAYASTAN CANADA INC.	https://www.hayastanfoundationcanada.com/	Hospice Kawartha Lakes	https://ccckl.ca/programs-services/hospice/	Malayalee Christian Assembly - Hamilton	https://www.mcahamilton.ca/	The magic castle	https://www.uhn.ca/PrincessMargaret/PatientsFamilies/Specialized_Program_Services/Pages/child_care_magic_castle.aspx	The magic castle	https://www.uhn.ca/PrincessMargaret/PatientsFamilies/Specialized_Program_Services/Pages/child_care_magic_castle.aspx	B1
			HIMALAYA FOUNDATION	http://www.himalayafoundation.org/	Hospital for sick children (SickKids)	https://www.sickkids.ca/	MANAWMAYA THERAVADA BUDDHIST SOCIETY	http://www.mtbscanada.org/	VHL Canada	https://www.vhlcan.ca/	VHL Canada	https://www.vhlcan.ca/	B1
			HINDU SWAYAMSEVAK SANGH	https://www.hsscanada.org/	Hospital for sick children (SickKids)	https://www.sickkids.ca/	Maranatha Malayalam Pentecostal Church	no website	VIJAY/ANAND FOUNDATION	https://www.vijayanand.org/	VIJAY/ANAND FOUNDATION	https://www.vijayanand.org/	B1
			International Swaminarayan Satsang Organisation (Canada)	https://swaminarayan.info/mandirs/canada	Hospital for sick children (SickKids)	https://www.sickkids.ca/	MARIE-CHRISTINE FRÉCHETTE-DUVAL, PÉDIATRE INC.	No website	SRI VARASITHTHIVINAAYAGAR HINDU TEMPLE OF TORONTO	https://www.vinaayagar.com/	SRI VARASITHTHIVINAAYAGAR HINDU TEMPLE OF TORONTO	https://www.vinaayagar.com/	B1
			nternational Swaminarayan Satsang Organization of Edmonton	http://edmonton.swaminarayan.in/	Hospital for sick children (SickKids)	https://www.sickkids.ca/	Masjid Al Aqsaa Ajax Inc.	no website	WATERDOWN PEDIATRICS INC	https://www.waterdownpediatrics.com/	WATERDOWN PEDIATRICS INC	https://www.waterdownpediatrics.com/	B1
			International Swaminarayan Satsang Organization of Saskatchewan Inc.	https://www.canadahelps.org/fr/organismesdebienfaisance/international-swaminarayan-satsang-organization-of-saskatchewan-inc/impact/view/	HROSE PEDIATRICS INCORPORATED	No website	Mayabel Movement International	https://mayabelmovement.org/	WeeCare Pediatric Home Health Care Inc.	https://www.weecarehealth.ca/	WeeCare Pediatric Home Health Care Inc.	https://www.weecarehealth.ca/	B1
			International Swaminarayan Satsang Organization of Saskatoon Incorporated	https://swaminarayan.info/	INAYA Foundation Canada	https://www.inayafoundation.com/	McMaster Children's hospital	https://www.hamiltonhealthsciences.ca/mcmaster-childrens-hospital/	We Fund Care - Financial Assistance Program	https://www.wefundcare.com/	We Fund Care - Financial Assistance Program	https://www.wefundcare.com/	A
			INAYA Foundation Canada	https://www.inayafoundation.com/	INFINITY PEDIATRICS INC.	https://infinitypediatrics.ca/	Medical genetics program of southwestern ontario	https://www.ontariohealth.ca/getting-health-care/genetics-services/genetics-clinics-ontario/2051	WOVEN BLESSINGS MATERNAL AND PEDIATRIC SERVICES INC.	https://www.wovenblessings.com/	WOVEN BLESSINGS MATERNAL AND PEDIATRIC SERVICES INC.	https://www.wovenblessings.com/	B1
			INTERNATIONAL SWAMINARAYAN SATSANG (ONTARIO)	https://causes.benevity.org/causes/124-890632847RR0001?lang=en	International Patient Program	https://www.sickkids.ca/en/care-services/international-patients/	Mejri Pédiatre Inc.	No website	POGO sattelite clinic - Windsor	https://www.wrh.on.ca/PaediatricProgram	POGO sattelite clinic - Windsor	https://www.wrh.on.ca/PaediatricProgram	B1
			Katpaka Vinayagar Hindu Temple, Brampton	https://katpakavinayagar.com/new/	INTERNATIONAL SWAMINARAYAN SATSANG (ONTARIO)	https://causes.benevity.org/causes/124-890632847RR0001?lang=en	MILESTONES PEDIATRIC AND GENERAL DIAGNOSTIC IMAGING LTD.	https://www.milestonesdiagnostics.ca/services	short-term accomodations	https://www.wyndhamhotels.com/en-ca/days-inn/calgary-alberta/days-inn-calgary-northwest/overview?WID=LC:DI:20150901:Rio:Local	short-term accomodations	https://www.wyndhamhotels.com/en-ca/days-inn/calgary-alberta/days-inn-calgary-northwest/overview?WID=LC:DI:20150901:Rio:Local	B1
			KABABAYAN COMMUNITY SERVICE CENTRE INC	https://www.kababayan.org/	International Swaminarayan Satsang Organisation (Canada)	https://swaminarayan.info/mandirs/canada	MILESTONES PEDIATRIC THERAPY INC.	https://milestoneclinic.com/	YORK PEDIATRIC THERAPY SERVICES INC.	https://www.yorkpaediatrics.com/	YORK PEDIATRIC THERAPY SERVICES INC.	https://www.yorkpaediatrics.com/	B1
			KALAYAAN CULTURAL COMMUNITY CENTRE	https://kalayaancentre.ca/	International Swaminarayan Satsang Organization of Saskatchewan Inc.	https://www.canadahelps.org/fr/organismesdebienfaisance/international-swaminarayan-satsang-organization-of-saskatchewan-inc/impact/view/	Miracle Marnie Foundation	https://www.miraclemarniefoundation.com/contact-us	zippaport - port shorts for brave kids	https://www.zippaport.ca/	zippaport - port shorts for brave kids	https://www.zippaport.ca/	A
			L'ASSOCIATION POUR ENFANTS AYANT DES TROUBLES D'APPRENTISSAGE (CHAPITRE DE L'OUTAOUAIS)	http://www.qgetaoutaouais.gc.ca/	International Swaminarayan Satsang Organization of Saskatoon Incorporated	https://swaminarayan.info/	MISHRA PEDIATRICS PROFESSIONAL CORPORATION	No website	Zippaport	https://www.zippaport.ca/about/
			LA FONDATION FABRIQUE DE SAYABEC (MAURICE FOURNIER)	https://www.canadahelps.org/fr/organismesdebienfaisance/la-fondation-fabrique-de-sayabec-maurice-fournier/	INVESTISSEMENTS AJAS INC.	No website	Mon univers AYA inc.	https://latifa-bendjenni.myshopify.com/	Cancer patient navigation program	https://www2.gnb.ca/content/gnb/en/departments/health/NewBrunswickCancerNetwork/content/cancer-patient-navigation-program.html	Cancer patient navigation program	https://www2.gnb.ca/content/gnb/en/departments/health/NewBrunswickCancerNetwork/content/cancer-patient-navigation-program.html	B1
			LA MAISON DES JEUNES «LES MAYAIS»	https://steemelie.ca/fr/repertoire/1396/maison-des-jeunes-les-mayais-	ISABELLE BOUCHARD PÉDIATRE, INC.	No website	MUHC Glen Site (MUHC)	https://muhc.ca/glen-site	JUST FOR YOUR PEDIATRIC NURSING CARE INC.	https://yourpedsnurse.janeapp.com/locations/just-for-you-pediatric-nursing-care-inc/book?fbclid=IwZXh0bgNhZW0CMTEAAR1wfSIBxHjr2HtgB4pXQp2kT5cNmfTkOURwtBzeLmUIrwuLkJfKP4NjJSo_aem_oBsUxtqcawQ1dqglydC_WA	JUST FOR YOUR PEDIATRIC NURSING CARE INC.	https://yourpedsnurse.janeapp.com/locations/just-for-you-pediatric-nursing-care-inc/book?fbclid=IwZXh0bgNhZW0CMTEAAR1wfSIBxHjr2HtgB4pXQp2kT5cNmfTkOURwtBzeLmUIrwuLkJfKP4NjJSo_aem_oBsUxtqcawQ1dqglydC_WA	B1
			LA MAISON DES JEUNES DE SAYABEC	https://www.lamatapedia.ca/maison-des-jeunes-de-sayabec	Islamic Society of Ajax	WWW.AJAXMASJID.CA	mylifeline.org	https://www.cancersupportcommunity.org/mylifeline-online-community	Dietitian Education center	https://yukonhospitals.ca/en/whitehorse-general-hospital/programs-and-services/clinical-nutrition-services	Dietitian Education center	https://yukonhospitals.ca/en/whitehorse-general-hospital/programs-and-services/clinical-nutrition-services	B1
			LE MURMURE, GROUPE D'ENTRAIDE DE PERSONNES AYANT OU AYANT EU UN PROBLÈME DE SANTÉ MENTALE	https://www.lemurmure.org/le-murmure/	Island Kids Cancer Association	https://ikca.ca/programs/	NAJIB AYAS M.D. INCORPORATED	https://ubccriticalcaremedicine.ca/faculty/dr-najib-ayas/	ZAJAC RANCH SOCIETY	https://zajacranch.com/	ZAJAC RANCH SOCIETY	https://zajacranch.com/	B1
			LE TRAIT D'UNION, GROUPE D'ENTRAIDE POUR PERSONNES AYANT DESTROUBLES DE SANTÉ MENTALE	https://traitdunionmontmagny.com/	ISLAND PEDIATRICS LIMITED	No website	NARAYAN DAS EDUCATIONAL SOCIETY	https://www.canadahelps.org/en/charities/narayan-das-educational-society/	ST. IGNATIOUS KNANAYA JACOBITE CHURCH TORONTO	KNANAYACHURCHTORONTO.COM	ST. IGNATIOUS KNANAYA JACOBITE CHURCH TORONTO	KNANAYACHURCHTORONTO.COM	B1
			LEVON-PEROUZ BABAYAN FOUNDATION	https://www.canadahelps.org/en/charities/levon-perouz-babayan-foundation/	J. HOLLAND PEDIATRICS INC.	No website	Narayani Amma Peedam Foundation	no website	Northern Alberta Malayalee Hindu Association (Edmonton)	namahacanada.com	Northern Alberta Malayalee Hindu Association (Edmonton)	namahacanada.com	B1
			Maayanos Torah	https://mycharityfund.ca/charity/50091/maayanos-torah	J. M. PEDIATRIC DENTISTRY MANAGEMENT ASSOCIATES LTD.	No website	Naya Jeewan Church	https://nayajeevanchurch.com/	AA PEDIATRIC MEDICAL CLINIC INC	No website	Vallavambiga Sri Taiyalnayaki Sametha Vaithiyanatha Swamy Koil Inc.	OTTAWASIVANTEMPLE.COM	B1
			Maha Lakshmi Narayan Mandir Association	https://mycharityfund.ca/charity/113653/maha-lakshmi-narayan-mandir-association	J.C. Pédiatrie inc.	No website	Network of networks	https://n2canada.ca/	AH AYA GOH HAISLA GENERAL PARTNER INC.	No website	SAIRAH SERVICE D'AUTONOMISATION, D'INTÉGRATION ET DE RÉADAPTATION AUX ADULTES AYANT UN HANDICAP INC.	SAIRAHOSBL.WORDPRESS.COM	B1
			Malayalee Christian Assembly - Hamilton	https://www.mcahamilton.ca/	Jaaja's Home of Angels Society	https://www.jaajashomeofangels.com/home.html	New Brunswick Social Pedatrics	https://www.nbsocialpediatrics.com/	AJA BEAUTY CARE FUSIONS INC.	No website	Sampradaya Dance Academy	SAMPRADAYA.CA	B1
			Maranatha Malayalam Pentecostal Church	no website	Janeway Children's Hospital and Rehabillitation Centre	https://www.easternhealth.ca/facilities/janeway/	Non-urgent patient transfer	https://www.spectrumhealthcare.com/	AJA CONTRACTING INC.	No website	SAMPRADAYA DANCE CREATIONS	SAMPRADAYA.CA	B1
			Mayabel Movement International	https://mayabelmovement.org/	Janeway Children's Hospital and Rehabillitation Centre	https://www.easternhealth.ca/facilities/janeway/	NORMAND PETIT PÉDIATRE INC.	No website	AJA CONTROLS LTD.	No website	UDAYARAMA CENTRE FOR BUDDHIST STUDIES	ucbslondon.org	B1
			MANAWMAYA THERAVADA BUDDHIST SOCIETY	http://www.mtbscanada.org/	JB - AYA Financial Inc.	No website	NORTH BAY PEDIATRIC GROUP INC.	https://www.onekidsplace.ca/north-bay-pediatric-group/	AJA CREDIT AND FINANCIAL CONSULTING INC.	No website	COMMUNITY LIVING AJAX-PICKERING AND WHITBY	WW.CLAPW.ORG	B1
			Narayani Amma Peedam Foundation	no website	Ji Aya Nu Settlement Services Ltd.	https://www.canadacompanyregistry.com/companies/ji-aya-nu-settlement-services-ltd/	NORTH SHORE PEDIATRICS LTD.	No website	AJA DESIGN BUILD INC.	No website	AJAX BAPTIST CHURCH	WWW.AJAXBAPTIST.CA	B1
			Naya Jeewan Church	https://nayajeevanchurch.com/	Josée Chouinard pédiatre inc.	No website	Northeast cancer center	https://hsnsudbury.ca/en/Services-and-Specialties/Cancer-Care	AJA DEVELOPMENTS INC.	No website	Ajax Church of God	www.ajaxcos.ca	B1
			Northern Alberta Malayalee Hindu Association (Edmonton)	namahacanada.com	Joseph & Najat Dableh Family Foundation	https://www.dnb.com/business-directory/company-profiles.joseph___najat_dableh_family_foundation.f7697b14d3cf2355a835799abe99d8e4.html	Northern Alberta Children's Cancer Program	https://www.albertahealthservices.ca/findhealth/Service.aspx?id=4219&serviceAtFacilityID=1046087	AJA DREAMS HOLDINGS INC.	No website	Islamic Society of Ajax	WWW.AJAXMASJID.CA	B1
			NARAYAN DAS EDUCATIONAL SOCIETY	https://www.canadahelps.org/en/charities/narayan-das-educational-society/	Julie Laflamme pédiatre inc.	No website	Northern Alberta Malayalee Hindu Association (Edmonton)	namahacanada.com	AJA GENERAL TRADING INC.	No website	STS VOLODYMYR AND OLHA UKRAINIAN CATHOLIC CHURCH (CAWAJA BEACH)	WWW.CAWAJACHURCH.COM	B1
			Ohr Chaya Charitable Organization	https://www.ohrchaya.com/	Julie Mi Nguyen Dentiste Pédiatrique Inc.	No website	northern ontario families of children with cancer	https://nofcc.ca/	AJA GROWTH CAPITAL FUND SERIES I. LIMITED PARTNERSHIP	No website	Ajax Connect Church of the Nazarene	WWW.CONNECTAJAX.COM	B1
			OM NAMO NARAYANI AMMA'S CHARITABLE FOUNDATION	https://ngobase.org/profile/332556	JUST FOR YOUR PEDIATRIC NURSING CARE INC.	https://yourpedsnurse.janeapp.com/locations/just-for-you-pediatric-nursing-care-inc/book?fbclid=IwZXh0bgNhZW0CMTEAAR1wfSIBxHjr2HtgB4pXQp2kT5cNmfTkOURwtBzeLmUIrwuLkJfKP4NjJSo_aem_oBsUxtqcawQ1dqglydC_WA	Northern Ontario families of children with cancer (NOFCC)	https://nofcc.ca/	AJA HEALTH INC.	No website	Gajang Buddhist Cente	WWW.GAJANGCANADA.ORG	B1
			OPASKWAYAK EDUCATIONAL AUTHORITY INC	no website	KABABAYAN COMMUNITY SERVICE CENTRE INC	https://www.kababayan.org/	Nova Scotia Health Cancer Care program (NSHCCP)	https://www.nshealth.ca/cancer-care-program	AJA HOLDINGS 2013 INC.	No website	VAYA YOUTH ARTS SOCIETY	WWW.KFV.CA/WWW.VANSDF.COM	B1
			PAROISSE GAYATRI - NOUVELLES FRONTIETES, MONTREAL	no website	KALAYAAN CULTURAL COMMUNITY CENTRE	https://kalayaancentre.ca/	nternational Swaminarayan Satsang Organization of Edmonton	http://edmonton.swaminarayan.in/	AJA HOLDINGS INC.	No website	The Directorate of Knanaya Catholics in Canada	WWW.KNANAYACA.ORG	B1
			Réseau d'intervention auprès des personnes ayant subi la violence organisée (RIVO)	www.rivo-resilience.org	Katpaka Vinayagar Hindu Temple, Brampton	https://katpakavinayagar.com/new/	occupational therapy department - child health	https://hsc.mb.ca/adults/children/our-services/occupational-therapy/	AJA INVESTMENTS INC.	No website	ORGANISATION SPIRITUELLE MONDIALE BRAHMA KUMARIS-CENTRE DE RAJA-YOGA	WWW.MEDITATIONQUEBEC.ORG	B1
			Raya Development Foundation	https://rdacanada.org/	Kids Cancer Care Foundation	https://www.kidscancercare.ab.ca/?gad_source=1&gclid=CjwKCAiAtsa9BhAKEiwAUZAszfB9Mrqfb9FsiJrdSP38NR4igekDnSTs5HCoQGeu-BCGxU3X_naXQRoCidIQAvD_BwE	Ohr Chaya Charitable Organization	https://www.ohrchaya.com/	AJA INVESTMENTS LTD.	No website	The Mahayana Pure Land Temple	WWW.PURELANDTEMPLE.COM	B1
			Sacred Heart Knanaya Catholic Church, London	https://knanayaca.org/shl/	kids with cancer society	https://www.kidswithcancer.ca/	OM NAMO NARAYANI AMMA'S CHARITABLE FOUNDATION	https://ngobase.org/profile/332556	AJA IT Services Inc.	No website	Réseau d'intervention auprès des personnes ayant subi la violence organisée (RIVO)	www.rivo-resilience.org	B1
			Sampradaya Dance Academy	SAMPRADAYA.CA	kids with cancer society	https://www.kidswithcancer.ca/	Oncology services at the saint john regional hospital	https://horizonnb.ca/services/cancer-care-oncology/saint-john-regional-hospital-oncology-services/	AJA LEASING LTD.	No website	SILAYAN FILIPINO COMMUNITY CENTRE	WWW.SILAYAN.CA	B1
			Shiv Alayam Canada	no website	kids with cancer society	https://www.kidswithcancer.ca/	Ontario Parents Advocating for children with cancer	https://www.opacc.org/	AJA MEDIA CORP.	No website	SMVS Swaminarayan Sanstha, Inc.	www.smvs.org	B1
			Shree Swaminarayan Agyna Upasana Satsang Mandal Canada Inc	no website	kids with cancer society	https://www.kidswithcancer.ca/	Ontario Parents Advocating for Children with Cancer (OPACC)	https://www.opacc.org/	AJA REAL PROPERTY HOLDINGS INC.	No website	The Shayam Kaushal Charitable Foundation	WWW.THESHAYAMKAUSHALFOUNDATION.COM	B1
			Shree Swaminarayan Gurukul Canada	gurukulcanada.org	Kids With Cancer Society	https://www.kidswithcancer.ca/	ONTARIO PEDIATRIC ALLERGY RESEARCH CORPORATION	No website	AJA RESOURCES INC.	No website	TI-LOUP AND THE POULE FOUNDATION IN SUPPORT OF KIDS WITH CANCER / LA FONDATION TI-LOUP ET LA POULE POUR LES ENFANTS ATTEINTS DU CANCER	WWW.TLPFOUNDATION.COM	A
			Shree Swaminarayan Mandir Loyadham Canada	https://www.canadahelps.org/en/charities/shree-swaminarayan-mandir-loyadham-canada/	KIDSTART PEDIATRIC THERAPY INC	https://kidstartpediatrictherapy.com/	OPASKWAYAK EDUCATIONAL AUTHORITY INC	no website	Aja SkyBlue Better Living Ltd.	No website	TRANS-HIMALAYAN AID SOCIETY	WWW.TRAS.CA	B1
			Sri Selvavinayagar Temple of Canada	no website	KIDSTRUST PEDIATRICS INC.	https://www.kidstrust.ca/	ORCHID PEDIATRICS,ULC	https://orchidpediatrics.ca/	Aja Support Services Ltd.	No website	Wadi-Kaja Organization for Refugees and Immigrants	www.wadikajaorganization.org/	B1
			Srinarayanathas Foundation	https://www.srinarayanathasfoundation.com/	Kindred Foundation	https://www.kindredfoundation.ca/	ORGANISATION SPIRITUELLE MONDIALE BRAHMA KUMARIS-CENTRE DE RAJA-YOGA	WWW.MEDITATIONQUEBEC.ORG	AJA TECHNOLOGY INC.	No website	THE MEL JR. & MARTY ZAJAC FOUNDATION	WWW.ZAJACRANCH.COM	B1
			St. Mary's Knanaya Catholic Parish, Toronto	https://knanayaca.org/ch_list.php?id=c2FCVXE1MFlDZDNMWmpDUmhoa0J1dz09&name=St.%20Mary%27s%20Knanaya%20Catholic%20Parish&location=Toronto-ON	KIWI PEDIATRICS LTD.	https://www.kiwipediatricscalgary.com/	Palliacco Mont-Tremblant	https://www.palliacco.org/en/	AJA'S PROPERTY MANAGEMENT INC.	No website
			SAIRAH SERVICE D'AUTONOMISATION, D'INTÉGRATION ET DE RÉADAPTATION AUX ADULTES AYANT UN HANDICAP INC.	SAIRAHOSBL.WORDPRESS.COM	L. D. L. PÉDIATRE INC.	No website	PAROISSE GAYATRI - NOUVELLES FRONTIETES, MONTREAL	no website	AJAA INVESTMENT CORPORATION	No website
			SAMPRADAYA DANCE CREATIONS	SAMPRADAYA.CA	L'APOGEE	https://www.lapogee.ca/	Patrice Guay Pédiatre Inc.	No website	AJAS INC.	No website
			SAYAL CHARITABLE FOUNDATION	https://www.sayalfoundation.com/	L'ASSOCIATION POUR ENFANTS AYANT DES TROUBLES D'APPRENTISSAGE (CHAPITRE DE L'OUTAOUAIS)	http://www.qgetaoutaouais.gc.ca/	PDG PEDIATRIC DENTAL GROUP INC.	https://www.pdgdental.com/	AJAS Renovation Inc.	No website
			SHRI SWAMINARAYAN SIDDHANT SAJEEVAN MANDAL, CANADA	no website	LA FONDATION FABRIQUE DE SAYABEC (MAURICE FOURNIER)	https://www.canadahelps.org/fr/organismesdebienfaisance/la-fondation-fabrique-de-sayabec-maurice-fournier/	Pediatra Wurks Inc	No website	AJAX PICKERING CHRISTIAN ASSEMBLY BUILDING ASSOCIATION	no website
			SILAYAN FILIPINO COMMUNITY CENTRE	WWW.SILAYAN.CA	LA MAISON DES JEUNES «LES MAYAIS»	https://steemelie.ca/fr/repertoire/1396/maison-des-jeunes-les-mayais-	Pediatric Ambulatory care Clinic	https://www.princeedwardisland.ca/en/information/health-pei/pediatrician-outpatient-services	Ajax Seventh-day Adventist Community Church	no website
			SMVS Swaminarayan Sanstha, Inc.	www.smvs.org	LA MAISON DES JEUNES DE SAYABEC	https://www.lamatapedia.ca/maison-des-jeunes-de-sayabec	PEDIATRIC ASSOCIATES INC.	https://www.pediatricassociates.com/about-us.html#ourmission	ALI&AYA LTD.	No website
			SRI VARASITHTHIVINAAYAGAR HINDU TEMPLE OF TORONTO	https://www.vinaayagar.com/	LASKOWSKI PEDIATRICS INCORPORATED	No website	Pediatric Cancers Survivorship Society of BC	http://www.pcssbc.com/	ALIGHT PEDIATRIC SERVICES INC.	No website
			ST THOMAS KNANAYA SYRIAN ORTHODOX CHURCH	no website	Late Effects, Assessment and Follow UP (LEAF)	http://www.bccancer.bc.ca/our-services/services/late-effects-assessment-follow-up#About	PEDIATRIC CASE MANAGEMENT INC.	https://scsonline.ca/services/childrens-case-management/	Amélie-Ann Pellerin-Leblanc pédiatre inc.	No website
			ST. IGNATIOUS KNANAYA JACOBITE CHURCH TORONTO	KNANAYACHURCHTORONTO.COM	Le Fond de Sarah des Cedres Sarah's funds for cedars	https://sarahsfund.ca/	Pediatric Chairs of Canada - Directeurs de pédiatrie du Canada	https://www.pediatricchairs.ca/	AYA (USA) HOLDINGS, INC.	No website
			SWAMINARAYAN MANDIR VASNA SANSTHA (SMVS) CANADA	https://smvs.org/	LE MURMURE, GROUPE D'ENTRAIDE DE PERSONNES AYANT OU AYANT EU UN PROBLÈME DE SANTÉ MENTALE	https://www.lemurmure.org/le-murmure/	PEDIATRIC CONSULTANTS ASSOCIATED CENTRAL ALBERTA INC.	No website	AYA & ASSOCIATES PROFESSIONAL CORPORATION	No website
			The Akshaya Patra Foundation Canada	https://www.akshayapatra.org/about-us?gad_source=1&gclid=CjwKCAiA5eC9BhAuEiwA3CKwQqpIw4SruDaW0cIluaZrBk30u2PwMw43R8Gs2kvZe-9jVbj1x-_1-BoCvloQAvD_BwE	LE TRAIT D'UNION, GROUPE D'ENTRAIDE POUR PERSONNES AYANT DESTROUBLES DE SANTÉ MENTALE	https://traitdunionmontmagny.com/	PEDIATRIC CRITICAL CARE ASSOCIATES INC.	No website	AYA ADMIN INC.	No website
			The Bayan & Taha Family Foundation	https://www.canadahelps.org/en/charities/the-bayan-taha-family-foundation/	les entreprises AYA pro inc.	https://lesentreprisesayapro.ca/	Pediatric Diagnostics International Incorporated	No website	AYA BENNAGI PROFESSIONAL DENTAL CORPORATION	No website
			The Buddha Gaya Wisdom Society	https://mycharityfund.ca/charity/47010/the-buddha-gaya-wisdom-society	Les Immeubles AYA Inc.	No website	PEDIATRIC FOUNDATIONS CORP.	https://www.pediatricfoundations.ca/	AYA BRAND CONSULTING LIMITED	No website
			The Directorate of Knanaya Catholics in Canada	WWW.KNANAYACA.ORG	Leucan	https://www.leucan.qc.ca/en/	Pediatric hematology oncology (CHUL)	https://www.chudequebec.ca/centre-hospitaliers/centre-hospitalier-de-universite-laval-chul.aspx	AYA CAN HOLD CORP.	No website
			The Mahayana Pure Land Temple	WWW.PURELANDTEMPLE.COM	Leucan - head office and montreal-laval regional office	https://www.leucan.qc.ca/en/	Pediatric Interlink Community Nursing Program	https://www.pogo.ca/programs-support/patient-care-programs/interlink-nursing-program/	AYA Capital Holdings Ltd.	No website
			The Shayam Kaushal Charitable Foundation	WWW.THESHAYAMKAUSHALFOUNDATION.COM	Leucan - head office and montreal-laval regional office	https://www.leucan.qc.ca/en/	Pediatric interlink Community Nursing Program - London	https://www.pogo.ca/programs-support/patient-care-programs/interlink-nursing-program/	AYA CHANGMA HOLDINGS LTD.	No website
			THE CANADIAN FRIENDS OF OHR SOMAYACH - TANENBAUM CENTRE - COLLEGE OF JUDAIC STUDIES	https://my.charitableimpact.com/charities/the-canadian-friends-of-ohr-somayach-tanenbaum-centre-college-of-judaic-studies	Leucan - head office and montreal-laval regional office	https://www.leucan.qc.ca/en/	Pediatric Interlink Community Nursing Program - sudbury/northern ontario	https://www.pogo.ca/programs-support/patient-care-programs/interlink-nursing-program/	AYA CONTRACTING INC	No website
			THE MADAN AND RAKSHA M. BHAYANA FAMILY FOUNDATION	https://bhayanafoundation.org/about/	Leucan - head office and montreal-laval regional office	https://www.leucan.qc.ca/en/	Pediatric Interlink Community Nursing Program - Toronto	https://www.pogo.ca/programs-support/patient-care-programs/interlink-nursing-program/	AYA CONTRACTING LTD.	No website
			TRANS-HIMALAYAN AID SOCIETY	WWW.TRAS.CA	Leucan association for children with cancer	https://www.leucan.qc.ca/en/	Pediatric Oncology Department	https://www.cancercare.mb.ca/home/	AYA COUNTERTOPS LTD.	No website
			UDAYARAMA CENTRE FOR BUDDHIST STUDIES	ucbslondon.org	Leukemia & Lymphoma society of Canada	https://www.bloodcancers.ca/	Pediatric Oncology family center of manitoba INC.	https://www.rmhcmanitoba.org/	AYA DEVELOPMENTS INC.	No website
			Vajrayana Buddhism Association of B.C	no website	Leukemia and Lymphoma society of Canada	https://www.bloodcancers.ca/i-have-a-blood-cancer/blood-cancers-kids-teens-young-adults/young-adult-blood-cancers	Pediatric Oncology group of ontario	https://www.pogo.ca/	AYA DYNASTY INC.	No website
			Vallavambiga Sri Taiyalnayaki Sametha Vaithiyanatha Swamy Koil Inc.	OTTAWASIVANTEMPLE.COM	LEVON-PEROUZ BABAYAN FOUNDATION	https://www.canadahelps.org/en/charities/levon-perouz-babayan-foundation/	Pediatric Oncology Group of Ontario (POGO)	https://www.pogo.ca/	AYA ELECTRIC INC.	No website
			Veerayatan Canada	https://www.canadahelps.org/en/charities/veerayatan-canada/	LFSA - Li-Fraumeni syndrome association canada	https://www.lfsassociation.org/canada/	Pediatric Oncology patient navigator	https://vitalitenb.ca/en/services-and-locations/service-directory/oncology	AYA ENTERPRISES INC.	No website
			VAJRAYANA BUDDHISM ASSOCIATION OF TORONTO	no website	LITTLE BUDDIES PEDIATRIC THERAPY INCORPORATED	https://littlebuddiespeds.ca/	PEDIATRIC PLUS INC.	https://pediatricplus.ca/	AYA FASHION INC.	No website
			VAYA YOUTH ARTS SOCIETY	WWW.KFV.CA/WWW.VANSDF.COM	Long term survivor clinic	https://www.albertahealthservices.ca/findhealth/Service.aspx?id=1073607&serviceAtFacilityID=1114869#contentStart	Pediatric Research Foundation - Fondation de la recherche pediatrique	https://fondationrecherchepediatrique.ca/	AYA for General Contracting Corp.	No website
			VIJAY/ANAND FOUNDATION	https://www.vijayanand.org/	Lumi-Vie	https://lumivie.com/	PEDIATRIC URGENT CARE INC.	https://www.pediatricurgentcare.ca/	Aya General Contractor Inc.	No website
			WAT LAO XAYARAM OF MANITOBA INC	https://my.charitableimpact.com/charities/wat-lao-xayaram-of-manitoba-inc	Maayanos Torah	https://mycharityfund.ca/charity/50091/maayanos-torah	PediatricCancer models and mechanisms network	https://pcmmnetwork.ca/	AYA HOLDINGS LIMITED	No website
			Young And Young At Heart (YAYAH)	https://ngtimes.ca/young-and-young-at-heart-looking-to-fundraise/	Maha Lakshmi Narayan Mandir Association	https://mycharityfund.ca/charity/113653/maha-lakshmi-narayan-mandir-association	PEDIATRICS & ALLERGY INC.	No website	AYA HOLDINGS LTD.	No website
			YESHIVA GEDOLAH ZICHRON SHMAYAHU	https://www.godaven.com/shul-details/18474/yeshiva-gedolah-zichron-shmayahu	Malayalee Christian Assembly - Hamilton	https://www.mcahamilton.ca/	PÉDIATRIE M&D INC.	No website	AYA HOMES INC.	No website
			Zach Sutherland and Kaya Firth Resiliency Foundation	https://choose2beresilient.com/	MANAWMAYA THERAVADA BUDDHIST SOCIETY	http://www.mtbscanada.org/	PÉDIATRIE MEB INC.	No website	AYA INVESTMENTS CORPORATION	No website
Feb 21st 2025	"Cancer chez l'enfant"	1	Childhood Cancer Canada Foundation / Fondation canadienne du cancer chez l'enfant.	https://www.childhoodcancer.ca/	Maranatha Malayalam Pentecostal Church	no website	PÉDIATRIE PLUS INC.	No website	Aya Khalaf Inc	No website
Feb 21st 2025	"Cancer pédiatrique"	0			MARIE-CHRISTINE FRÉCHETTE-DUVAL, PÉDIATRE INC.	No website	PEER ( Pediatric Cancer Patients and Survivors engaging in exercise recovery)	https://www.kidscancercare.ab.ca/for-families/camp-and-outreach/peer-exercise/	AYA KHENISSI INC.	No website
Feb 21st 2025	"pédiatrique"	2	FONDATION DE LA RECHERCHE PÉDIATRIQUE / PEDIATRIC RESEARCH FOUNDATION	https://fondationrecherchepediatrique.ca/	Masjid Al Aqsaa Ajax Inc.	no website	PINECONE PEDIATRICS CORPORATION	https://pineconepediatrics.ca/	AYA MANAGEMENT CORP.	No website
			Soins pédiatriques mobiles Montréal SP2M	https://www.doctoctoc.ca/en/	Mayabel Movement International	https://mayabelmovement.org/	Play On Pediatric Therapy Inc.	https://playonpediatric.com/	AYA MEDICAL SYSTEMS INC	No website
Feb 21st 2025	" oncologie pédiatrique"	0			McMaster Children's hospital	https://www.hamiltonhealthsciences.ca/mcmaster-childrens-hospital/	POGO - Pediatric oncology group of Ontario	https://www.pogo.ca/	AYA MULTISERVICES INC.	No website
Feb 21st 2025	"Cancer de l'enfant"	2	Childhood Cancer Canada Foundation / Fondation canadienne du cancer chez l'enfant.	https://www.childhoodcancer.ca/	McMaster Children's hospital	https://www.hamiltonhealthsciences.ca/mcmaster-childrens-hospital/	POGO Financial Assistance Program	https://www.pogo.ca/programs-support/financial-assistance/	AYA NETTOYAGE INC.	No website
			TI-LOUP AND THE POULE FOUNDATION IN SUPPORT OF KIDS WITH CANCER / LA FONDATION TI-LOUP ET LA POULE POUR LES ENFANTS ATTEINTS DU CANCER	WWW.TLPFOUNDATION.COM	McMaster Children's hospital	https://www.hamiltonhealthsciences.ca/mcmaster-childrens-hospital/	Pogo Pediatric Interlink community nursing program - Barrie/muskoka/peterborough	https://www.pogo.ca/programs-support/patient-care-programs/interlink-nursing-program/	AYA NOIX INC.	No website
Feb 21st 2025	"cancer de l'adolescence"	0			Medical genetics program of southwestern ontario	https://www.ontariohealth.ca/getting-health-care/genetics-services/genetics-clinics-ontario/2051	Pogo Pediatric Interlink community nursing program - Hamilton	https://www.pogo.ca/programs-support/patient-care-programs/interlink-nursing-program/	AYA NURSING INC.	No website
Feb 21st 2025	"cancer du nourrisson"				Medical genetics program of southwestern ontario	https://www.lhsc.on.ca/node/7032	Pogo Pediatric Interlink community nursing program - Ottawa	https://www.pogo.ca/programs-support/patient-care-programs/interlink-nursing-program/	AYA RENO INC.	No website
Feb 21st 2025	"AJA"	38	Active Jewish Adults (AJA) 50+	AJA50PLUS.CA	Mejri Pédiatre Inc.	No website	POGO satellite clinic - MIssissauga	https://www.pogo.ca/programs-support/patient-care-programs/pogo-satellite-clinic-program/	AYA RESOURCES LTD.	no website
			Ajax Church of God	www.ajaxcos.ca	MILESTONES PEDIATRIC AND GENERAL DIAGNOSTIC IMAGING LTD.	https://www.milestonesdiagnostics.ca/services	POGO sattelite clinic - Kitchener - Waterloo	https://www.pogo.ca/programs-support/patient-care-programs/pogo-satellite-clinic-program/	AYA SERVICES SANTÉ INC.	No website
			Ajax Connect Church of the Nazarene	WWW.CONNECTAJAX.COM	MILESTONES PEDIATRIC THERAPY INC.	https://milestoneclinic.com/	POGO sattelite clinic - Newmarket	https://www.pogo.ca/programs-support/patient-care-programs/pogo-satellite-clinic-program/	AYA Space Training & Wellness Inc.	No website
			Ajax LightHouse	https://ajaxlighthouse.ca/	Miracle Marnie Foundation	https://www.miraclemarniefoundation.com/contact-us	POGO sattelite clinic - Orillia	https://www.pogo.ca/programs-support/patient-care-programs/pogo-satellite-clinic-program/	AYA TRADERS LTD.	No website
			Ajax Seventh-day Adventist Community Church	no website	MISHRA PEDIATRICS PROFESSIONAL CORPORATION	No website	POGO sattelite clinic - Peterborough	https://www.pogo.ca/programs-support/patient-care-programs/pogo-satellite-clinic-program/	AYA Tweet Chats (Adolescent and Young Adult)	no website
			AJAX ALLIANCE CHURCH OF THE CHRISTIAN AND MISSIONARY ALLIANCE IN CANADA	https://www.ajaxalliancechurch.com/	Mon univers AYA inc.	https://latifa-bendjenni.myshopify.com/	POGO sattelite clinic - scarborough	https://www.pogo.ca/programs-support/patient-care-programs/pogo-satellite-clinic-program/	Aya Wali Abbas Dental Hygiene Professional Corporation	No website
			AJAX BAPTIST CHURCH	WWW.AJAXBAPTIST.CA	MUHC Glen Site (MUHC)	https://muhc.ca/glen-site	POGO sattelite clinic - Sudbury	https://www.pogo.ca/programs-support/patient-care-programs/pogo-satellite-clinic-program/	AYA'S AUTO SERVICE INC.	No website
			AJAX PICKERING CHRISTIAN ASSEMBLY BUILDING ASSOCIATION	no website	MUHC Glen Site (MUHC)	https://cusm.ca/new-muhc/trauma/page/site-glen	POGO sattelite clinic - Windsor	https://www.wrh.on.ca/PaediatricProgram	Ayas Real Estate CorporationCorporation immobilière Ayas	No website
			AJAX PICKERING HOSPITAL FOUNDATION	https://www.aphfoundation.ca/	MUHC Glen Site (MUHC)	https://cusm.ca/new-muhc/trauma/page/site-glen	POGO school and work transitions program	https://www.pogo.ca/programs-support/survivor-care/transitions-school-work-counselling/	Bhagwan Shree Lakshmi Narayan Dham	no website
			AJAX PUBLIC LIBRARY BOARD	https://www.ajaxlibrary.ca/	mylifeline.org	https://www.cancersupportcommunity.org/mylifeline-online-community	POURVOIRIE AYA PE WA (1998) INC.	https://www.ayapewa.com/	BHAJANAWALI DEVOTIONAL SERVICES INC	no website
			AJAX ROTARY CLUB CHARITABLE TRUST	https://www.ajaxrotary.org/	NAJIB AYAS M.D. INCORPORATED	https://ubccriticalcaremedicine.ca/faculty/dr-najib-ayas/	POWER TO EMPOWER PEDIATRIC THERAPY INC.	https://www.power2empower.ca/	BOCHASANWASI SHRI AKSHAR PURUSHOTTAM SWAMINARAYAN SANSTHA F OUNDATION INC	no website
			BHAJANAWALI DEVOTIONAL SERVICES INC	no website	NARAYAN DAS EDUCATIONAL SOCIETY	https://www.canadahelps.org/en/charities/narayan-das-educational-society/	PRECISION PEDIATRICS INC.	https://www.precisionpaediatrics.com/	Bochasanwasi Shri Akshar Purushottam Swaminarayan Sanstha Inc.	no website
			CANADIAN FEDERATION OF UNIVERSITY WOMEN - AJAX - PICKERING SCHOLARSHIP FUND	https://ajaxcfuw.ca/	Narayani Amma Peedam Foundation	no website	PRESCHOOL PEDIATRICS INC.	https://healthplusmedical.ca/preschool-pediatrics/	Canada Sabari Malai Ayyappan Alayam	no website
			COMMUNITY LIVING AJAX-PICKERING AND WHITBY	WW.CLAPW.ORG	Naya Jeewan Church	https://nayajeevanchurch.com/	PRINCE GEORGE PEDIATRIC DENTIST INC.	No website	Canadian Association of Pediatric Experts in Skin	No Website
			Daraja Foundation	https://www.darajafoundation.com/	Network of networks	https://n2canada.ca/	Psychosocial oncology at Arthur J.E. Child Comprehensive cancer centre	https://www.albertahealthservices.ca/findhealth/Service.aspx?id=1047804&serviceAtFacilityID=1137302#contentStart	CANADIAN PEDIATRIC ASSOCIATES LTD.	No website
			Deer Creek Congregation of Jehovah's Witnesses, Ajax, Ontario	no website	New Brunswick Social Pedatrics	https://www.nbsocialpediatrics.com/	PURPOSE PEDIATRIC THERAPY CORP.	https://purposepediatric.com/	CATHERINE DÉRY PÉDIATRE INC.	No website
			Fondation Lorenzo Di-Fraja / Lorenzo Di-Fraja Foundation	DI-FRAJALORENZO.CANALBLOG.COM	Non-urgent patient transfer	https://www.spectrumhealthcare.com/	Purposeful Play Pediatrics Ltd.	https://www.purposefulplaypeds.com/	Chandramouleeshwara Shivaalayam	no website
			Gajang Buddhist Cente	WWW.GAJANGCANADA.ORG	NORMAND PETIT PÉDIATRE INC.	No website	QUICK CARE PEDIATRICS INC.	https://quickcare-pediatrics.com/	CHINOOK PEDIATRIC ASSOCIATES CORP.	No website
			Gurdwara Raja Sahib Nabh Kanwal Sikh Society of BC	no website	NORTH BAY PEDIATRIC GROUP INC.	https://www.onekidsplace.ca/north-bay-pediatric-group/	QUINTE PEDIATRICS AND ADOLESCENT MEDICINE INC.	https://qhcpaediatrics.com/	CHOWDHURY PEDIATRICS INCORPORATED	No website
			Harwood Congregation of Jehovah's Witnesses, Ajax, Ontario		NORTH SHORE PEDIATRICS LTD.	No website	Rajan Family Foundation	https://www.rajancharitablefoundation.com/	CHUBBYDUCK PEDIATRICS INCORPORATED	No website
			Islamic Society of Ajax	WWW.AJAXMASJID.CA	Northeast cancer center	https://hsnsudbury.ca/en/Services-and-Specialties/Cancer-Care	RAPID ACCESS PEDIATRICS INC.	https://rapediatrics.com/	CLARA POPA PÉDIATRE INC.	No website
			Jaaja's Home of Angels Society	https://www.jaajashomeofangels.com/home.html	Northeast cancer center	https://hsnsudbury.ca/en/Services-and-Specialties/Cancer-Care	Rare diseases models and mechanisms network	https://www.rare-diseases-catalyst-network.ca/	Complementary therapy programs	no website
			Joseph & Najat Dableh Family Foundation	https://www.dnb.com/business-directory/company-profiles.joseph___najat_dableh_family_foundation.f7697b14d3cf2355a835799abe99d8e4.html	Northeast cancer center	https://hsnsudbury.ca/en/Services-and-Specialties/Cancer-Care	RareKidsCan - MICYRN	https://www.micyrn.ca/posts/pedrdnetwork	Deer Creek Congregation of Jehovah's Witnesses, Ajax, Ontario	no website
			Masjid Al Aqsaa Ajax Inc.	no website	Northern Alberta Children's Cancer Program	https://www.albertahealthservices.ca/findhealth/Service.aspx?id=4219&serviceAtFacilityID=1046087	Raya Development Foundation	https://rdacanada.org/	DENTISTERIE PÉDIATRIQUE JAIME GREENSPOON INC.JAIME GREENSPOON PEDIATRIC DENTISTRY INC.	No website
			ORGANISATION SPIRITUELLE MONDIALE BRAHMA KUMARIS-CENTRE DE RAJA-YOGA	WWW.MEDITATIONQUEBEC.ORG	Northern Alberta Children's Cancer Program	https://www.albertahealthservices.ca/findhealth/Service.aspx?id=4219&serviceAtFacilityID=1046087	RED CANOE PEDIATRICS LTD.	https://www.redcanoepediatrics.com/	DR ABBAS FADWA PÉDIATRE INC.	No website
			Rajan Family Foundation	https://www.rajancharitablefoundation.com/	Northern Alberta Children's Cancer Program	https://www.albertahealthservices.ca/findhealth/Service.aspx?id=4219&serviceAtFacilityID=1046087	REGINA PEDIATRIC P.C. INC.	No website	DR BELKADI PÉDIATRE INC.	No website
			Sri Raja Rajeswari Temple of Canada	no website	Northern Alberta Children's Cancer Program	https://www.albertahealthservices.ca/findhealth/Service.aspx?id=4219&serviceAtFacilityID=1046087	Réseau d'intervention auprès des personnes ayant subi la violence organisée (RIVO)	www.rivo-resilience.org	DR JOCELYN LAVIGNE, PÉDIATRE INC.	No website
			SACAJAWEA NON-PROFIT HOUSING INC	https://sacajawea.ca/	Northern Alberta Malayalee Hindu Association (Edmonton)	namahacanada.com	Réseau des Professionnels de la Santé en Pédiatrie inc.	https://cps.ca/fr/	DR LOUISE PERREAULT PÉDIATRE INC.	No website
			SRI AYYAPPA SAMAJAM OF ONTARIO	no website	northern ontario families of children with cancer	https://nofcc.ca/	RESET PEDIATRIC LIFESTYLE MEDICINE INC.	https://www.resetpediatrics.com/	DR. ANDREW IRVINE PEDIATRICS CORP.	No website
			STS VOLODYMYR AND OLHA UKRAINIAN CATHOLIC CHURCH (CAWAJA BEACH)	WWW.CAWAJACHURCH.COM	Northern Ontario families of children with cancer	https://nofcc.ca/	RISING STEPS PEDIATRIC THERAPY LTD.	No website	DR. ANDREW LYNK PEDIATRICS INCORPORATED	No website
			The Harbhajan Ranauta Legacy Foundation	https://hrlegacy.ca/	Northern Ontario families of children with cancer (NOFCC)	https://nofcc.ca/	Roger Neilson house for palliative care	https://www.rogerneilsonchildrenshospice.ca/	DR. AYA BENNAGI DENTISTRY PROFESSIONAL CORP.	No website
			The Pentecostal Lighthouse Church of Ajax	no website	Nova Scotia Health Cancer Care program (NSHCCP)	https://www.nshealth.ca/cancer-care-program	ROKBAND PEDIATRIC HEADSHAPE CLINICS INC.	https://www.rokbandclinics.ca/	DR. AYA BENNAGI DENTISTRY PROFESSIONAL CORPORATION	No website
			THE AJAX-PICKERING WOMEN'S CENTRE INC.	no website	Nova Scotia Health Cancer Care program (NSHCCP)	https://www.nshealth.ca/cancer-care-program	Ronald McDonald House	https://www.rmhc-swo.ca/	DR. AYA CONSTANTINI INC.	No website
			THE MEL JR. & MARTY ZAJAC FOUNDATION	WWW.ZAJACRANCH.COM	nternational Swaminarayan Satsang Organization of Edmonton	http://edmonton.swaminarayan.in/	ronald McDonald House Charities Atlantic	https://rmhcatlantic.ca/en/	DR. CHOI PEDIATRIC DENTAL CORPORATION	No website
			THE SPIRITUAL ASSEMBLY OF THE BAHA'IS OF AJAX	no website	occupational therapy department - child health	https://hsc.mb.ca/adults/children/our-services/occupational-therapy/	S. HAIDER, XING-CHANG WEI, U. AMENDY, V. MOORJANI, H. KAUR, S. BHANDAL AND D. KAURA PEDIATRIC RADIOLOGY PROFESSIONAL CORPORATION	No website	DR. D.C. AVRAM PEDIATRIC DENTISTRY PROF. CORP.	No website
			VEERASHAIVA SAMAJA OF NORTH AMERICA TORONTO, ONTARIO CHAPTER	no website	occupational therapy department - child health	https://hsc.mb.ca/adults/children/our-services/occupational-therapy/	SACAJAWEA NON-PROFIT HOUSING INC	https://sacajawea.ca/	DR. ELLA CHOI PEDIATRIC DENTAL CORP.	No website
			Wadi-Kaja Organization for Refugees and Immigrants	www.wadikajaorganization.org/	Ohr Chaya Charitable Organization	https://www.ohrchaya.com/	Sacred Heart Knanaya Catholic Church, London	https://knanayaca.org/shl/	DR. G BUREK PEDIATRIC EMERGENCY MEDICINE PROFESSIONAL CORPORATION	No website
			ZAJAC RANCH SOCIETY	https://zajacranch.com/	OM NAMO NARAYANI AMMA'S CHARITABLE FOUNDATION	https://ngobase.org/profile/332556	SAFARI PEDIATRICS INC.	No website	DR. ISAAC M. ELIAS PEDIATRICS CORPORATION	No website
Canadian Cancer Society's Community services locator					Oncology services at the saint john regional hospital	https://horizonnb.ca/services/cancer-care-oncology/saint-john-regional-hospital-oncology-services/	Sainte-Justine University hospital centre	https://www.chusj.org/en/Home	DR. J. COUTU PEDIATRIC DENTISTRY, INC.	No website
Feb 18th 2025	"Childhood Cancer"	35	Childhood cancer Canada Foundation	https://www.childhoodcancer.ca/	Oncology services at the saint john regional hospital	https://horizonnb.ca/services/cancer-care-oncology/saint-john-regional-hospital-oncology-services/	SAIRAH SERVICE D'AUTONOMISATION, D'INTÉGRATION ET DE RÉADAPTATION AUX ADULTES AYANT UN HANDICAP INC.	SAIRAHOSBL.WORDPRESS.COM	DR. MEGGIE SHANNON PEDIATRICS INC.	No website
			Childhood Cancer Survivor Canada	https://childhoodcancersurvivor.org/	Oncology services at the saint john regional hospital	https://horizonnb.ca/services/cancer-care-oncology/saint-john-regional-hospital-oncology-services/	Sampradaya Dance Academy	SAMPRADAYA.CA	Dr. Melanie Henderson Pediatric Endocrinology Services Inc.Services d'endocrinologie pédiatrique Dr Melanie Henderson Inc.	No website
			childhood cancer family support society	https://ccfsupport.com/	Ontario Parents Advocating for children with cancer	https://www.opacc.org/	SAMPRADAYA DANCE CREATIONS	SAMPRADAYA.CA	DR. PHILIP HEDREI, PÉDIATRE INC.DR. PHILIP HEDREI, PEDIATRICIAN INC.	No website
			Adult survivors of childhood cancer	https://rebounders.ca/	Ontario Parents Advocating for Children with Cancer (OPACC)	https://www.opacc.org/	SAMSOROUSH PEDIATRICS PROF. CORP.	No website	DR. REGAN EBBESON, PEDIATRICS INC.	No website
			childhood cancer support programs	https://www.kidswithcancer.ca/	ONTARIO PEDIATRIC ALLERGY RESEARCH CORPORATION	No website	SANDRA WOODS PÉDIATRE INC.	No website	DR. RHEE PEDIATRIC DENTISTRY INC.	No website
			childhood cancer survivor poems and stories	https://childhood-cancer-survivor.com/	OPASKWAYAK EDUCATIONAL AUTHORITY INC	no website	Saskatoon Fire fighters pediatric fund	https://saskatoonfirefighters.com/pediactric-fund	DR. SHANNON MUNSIE PEDIATRIC DENTAL CORPORATION	No website
			childhood cancer - advocacy & support for parents	https://www.opacc.org/	ORCHID PEDIATRICS,ULC	https://orchidpediatrics.ca/	SAYAL CHARITABLE FOUNDATION	https://www.sayalfoundation.com/	DRE ANTAKI PÉDIATRE INC.	No website
			Childcan	https://childcan.com/	ORGANISATION SPIRITUELLE MONDIALE BRAHMA KUMARIS-CENTRE DE RAJA-YOGA	WWW.MEDITATIONQUEBEC.ORG	SCOPE PEDIATRIC THERAPY SERVICES LTD.	https://www.scopepediatrictherapy.com/	DRE GENEVIÈVE ROY, PÉDIATRE INC.	No website
			Benevolent Fund (Funeral Assistance)	https://www.childhoodcancer.ca/benevolent-fund/	Palliacco Mont-Tremblant	https://www.palliacco.org/en/	SENSE ABILITY PEDIATRIC OCCUPATIONAL THERAPY INC.	No website	DRE KIM-ANH NGUYEN, PÉDIATRE INC.	No website
			Northern Alberta Children's Cancer Program	https://www.albertahealthservices.ca/findhealth/Service.aspx?id=4219&serviceAtFacilityID=1046087	PAROISSE GAYATRI - NOUVELLES FRONTIETES, MONTREAL	no website	SERVICE DE DENTISTERIE PÉDIATRIQUE DE MONTRÉAL SDPM INC.	https://dentistdirector.com/listing/service-de-dentisterie-pediatrique-de-montreal-sdpm/	DRE LINE MARCHAND, PÉDIATRE INC.	No website
			Breaking Border	https://campgoodtimes.org/by/year-round-programs/breaking-bordersages-19-25/	Patrice Guay Pédiatre Inc.	No website	Shine Bright Pediatric Services, Ltd.	https://shine-bright.ca/	ÉLISABETH BERNARD, PÉDIATRE INC.	No website
			West Coast Kids Cancer Foundation	https://wckfoundation.ca/	PDG PEDIATRIC DENTAL GROUP INC.	https://www.pdgdental.com/	Shiv Alayam Canada	no website	ÉRIC LAVOIE, PÉDIATRE INC.	No website
			Island Kids Cancer Association	https://ikca.ca/programs/	Pediatra Wurks Inc	No website	short-term accomodations	https://www.wyndhamhotels.com/en-ca/days-inn/calgary-alberta/days-inn-calgary-northwest/overview?WID=LC:DI:20150901:Rio:Local	ERIN QUIGLEY PEDIATRICS INC.	No website
			Children's oncology group (COG)	https://www.childrensoncologygroup.org/	Pediatric Ambulatory care Clinic	https://www.princeedwardisland.ca/en/information/health-pei/pediatrician-outpatient-services	Shree Swaminarayan Agyna Upasana Satsang Mandal Canada Inc	no website	ERKER PEDIATRICS INCORPORATED	No website
			Northern Ontario families of children with cancer	https://nofcc.ca/	Pediatric Ambulatory care Clinic	https://www.princeedwardisland.ca/en/information/health-pei/pediatrician-outpatient-services	Shree Swaminarayan Gurukul Canada	gurukulcanada.org	Eugénie Caron Paré Dentiste Pédiatrique Inc.	No website
			Hospital for sick children (SickKids)	https://www.sickkids.ca/	PEDIATRIC ASSOCIATES INC.	https://www.pediatricassociates.com/about-us.html#ourmission	Shree Swaminarayan Mandir Loyadham Canada	https://www.canadahelps.org/en/charities/shree-swaminarayan-mandir-loyadham-canada/	EWA A. SZUDEK PEDIATRIC SERVICES LIMITED	No website
			Pediatric Oncology Group of Ontario (POGO)	https://www.pogo.ca/	Pediatric Cancers Survivorship Society of BC	http://www.pcssbc.com/	SHRI SWAMINARAYAN SIDDHANT SAJEEVAN MANDAL, CANADA	no website	FELICIA TSENG PEDIATRIC PROFESSIONAL CORPORATION	No website
			Genetics Program	https://www.nygh.on.ca/care-service/genetics/	Pediatric Cancers Survivorship Society of BC	http://www.pcssbc.com/	SickKids - Garron Family Cancer Centre	https://www.sickkids.ca/en/care-services/centres/garron-family-cancer-centre/	FUNCTION FIRST PEDIATRICS INC.	No website
			Late Effects, Assessment and Follow UP (LEAF)	http://www.bccancer.bc.ca/our-services/services/late-effects-assessment-follow-up#About	PEDIATRIC CASE MANAGEMENT INC.	https://scsonline.ca/services/childrens-case-management/	SickKids Research Institute	https://www.sickkids.ca/en/research/about-research-institute/	GESTIONS IMMOBILIÈRES AYA INC.	No website
			The magic castle	https://www.uhn.ca/PrincessMargaret/PatientsFamilies/Specialized_Program_Services/Pages/child_care_magic_castle.aspx	Pediatric Chairs of Canada - Directeurs de pédiatrie du Canada	https://www.pediatricchairs.ca/	SILAYAN FILIPINO COMMUNITY CENTRE	WWW.SILAYAN.CA	GLENORA PEDIATRIC CLINIC LTD.	No website
			Free Camp programs	https://www.kidscancercare.ab.ca/for-families/camp-and-outreach/	PEDIATRIC CONSULTANTS ASSOCIATED CENTRAL ALBERTA INC.	No website	Sir Mortimer B. Davis Jewish General Hopsital (Segal Cancer center)	https://www.jgh.ca/care-services/segal-cancer-centre/	Gurdwara Raja Sahib Nabh Kanwal Sikh Society of BC	no website
			children's programs	https://hearthplace.org/childrens-programs/	PEDIATRIC CRITICAL CARE ASSOCIATES INC.	No website	Sloane's House Pediatric Recreation and Respite Care Centre Inc.	https://www.sloaneshouse.org/	HAMID KHOUR PÉDIATRE INC.	No website
			Fight like Mason foundation	https://fightlikemason.org/	Pediatric Diagnostics International Incorporated	No website	SMVS Swaminarayan Sanstha, Inc.	www.smvs.org	HEATHER DYMENT PEDIATRIC DENTISTRY INCORPORATED	No website
			POGO school and work transitions program	https://www.pogo.ca/programs-support/survivor-care/transitions-school-work-counselling/	PEDIATRIC FOUNDATIONS CORP.	https://www.pediatricfoundations.ca/	Société d'investissement Aya Inc.Aya Holding Inc.	No website	HROSE PEDIATRICS INCORPORATED	No website
			Camp circle O'friends	https://www.campcircleoffriends.com/	Pediatric hematology oncology (CHUL)	https://www.chudequebec.ca/centre-hospitaliers/centre-hospitalier-de-universite-laval-chul.aspx	Soins pédiatriques mobiles Montréal SP2M	https://www.doctoctoc.ca/en/	INVESTISSEMENTS AJAS INC.	No website
			superSibs	https://www.alexslemonade.org/childhood-cancer/for-families/supersibs	Pediatric hematology oncology (CHUL)	https://www.chudequebec.ca/centre-hospitaliers/centre-hospitalier-de-universite-laval-chul.aspx	Sophia Smiles Pediatric Cancer Foundation	https://www.sophiasmiles.org/	ISABELLE BOUCHARD PÉDIATRE, INC.	No website
			Long term survivor clinic	https://www.albertahealthservices.ca/findhealth/Service.aspx?id=1073607&serviceAtFacilityID=1114869#contentStart	Pediatric hematology oncology (CHUL)	https://www.chudequebec.ca/centre-hospitaliers/centre-hospitalier-de-universite-laval-chul.aspx	SPECTA PEDIATRIC REHABILITATION CENTER LTD.	https://spectaprc.com/	ISLAND PEDIATRICS LIMITED	No website
			campfire circle	https://campfirecircle.org/	Pediatric Interlink Community Nursing Program	https://www.pogo.ca/programs-support/patient-care-programs/interlink-nursing-program/	SPECTRUM PEDIATRIC SERVICES INC.	https://www.spectrumyxe.ca/	J. HOLLAND PEDIATRICS INC.	No website
			Pediatric Interlink Community Nursing Program	https://www.pogo.ca/programs-support/patient-care-programs/interlink-nursing-program/	Pediatric Interlink Community Nursing Program	https://www.pogo.ca/programs-support/patient-care-programs/interlink-nursing-program/	SPROUTING PEDIATRICS INC.	https://www.sproutingpediatrics.ca/resources-1	J. M. PEDIATRIC DENTISTRY MANAGEMENT ASSOCIATES LTD.	No website
			Pediatric Interlink Community Nursing Program	https://www.pogo.ca/programs-support/patient-care-programs/interlink-nursing-program/	Pediatric interlink Community Nursing Program - London	https://www.pogo.ca/programs-support/patient-care-programs/interlink-nursing-program/	SRI AYYAPPA SAMAJAM OF ONTARIO	no website	J.C. Pédiatrie inc.	No website
			Pediatric Oncology patient navigator	https://vitalitenb.ca/en/services-and-locations/service-directory/oncology	Pediatric interlink Community Nursing Program - London	https://www.pogo.ca/programs-support/patient-care-programs/interlink-community-cancer-nurses/	Sri Raja Rajeswari Temple of Canada	no website	JB - AYA Financial Inc.	No website
			Family support package and u-link patient + family fund	https://www.kindredfoundation.ca/childhood-cancer/family-support-package	Pediatric interlink Community Nursing Program - London	https://www.pogo.ca/programs-support/patient-care-programs/interlink-community-cancer-nurses/	Sri Selvavinayagar Temple of Canada	no website	Josée Chouinard pédiatre inc.	No website
			survivor to survivor network - S2S network	https://www.pogo.ca/programs-support/survivor-care/transitions-school-work-counselling/s2s/	Pediatric Interlink Community Nursing Program - sudbury/northern ontario	https://www.pogo.ca/programs-support/patient-care-programs/interlink-nursing-program/	SRI VARASITHTHIVINAAYAGAR HINDU TEMPLE OF TORONTO	https://www.vinaayagar.com/	Julie Laflamme pédiatre inc.	No website
			Pediatric Oncology patient navigator	https://horizonnb.ca/services/women-and-childrens-health/pediatric-oncology-navigator/	Pediatric Interlink Community Nursing Program - sudbury/northern ontario	https://www.pogo.ca/programs-support/patient-care-programs/interlink-nursing-program/	Srinarayanathas Foundation	https://www.srinarayanathasfoundation.com/	Julie Mi Nguyen Dentiste Pédiatrique Inc.	No website
			Camp Delight	https://www.candlelightersnl.ca/campdelight/	Pediatric Interlink Community Nursing Program - sudbury/northern ontario	https://www.pogo.ca/programs-support/patient-care-programs/interlink-nursing-program/	ST THOMAS KNANAYA SYRIAN ORTHODOX CHURCH	no website	L. D. L. PÉDIATRE INC.	No website
Feb 19th 2025	"Pediatric Cancer	56	Pediatric Oncology Group of Ontario (POGO)	https://www.pogo.ca/programs-support/	Pediatric Interlink Community Nursing Program - sudbury/northern ontario	https://www.pogo.ca/programs-support/patient-care-programs/interlink-nursing-program/	ST. IGNATIOUS KNANAYA JACOBITE CHURCH TORONTO	KNANAYACHURCHTORONTO.COM	LASKOWSKI PEDIATRICS INCORPORATED	No website
			Association of pediatric hematology/oncology nurses (APHON)	https://www.aphon.org/	Pediatric Interlink Community Nursing Program - Toronto	https://www.pogo.ca/programs-support/patient-care-programs/interlink-nursing-program/	St. Mary's Knanaya Catholic Parish, Toronto	https://knanayaca.org/ch_list.php?id=c2FCVXE1MFlDZDNMWmpDUmhoa0J1dz09&name=St.%20Mary%27s%20Knanaya%20Catholic%20Parish&location=Toronto-ON	Les Immeubles AYA Inc.	No website
			Pediatric interlink Community Nursing Program - London	https://www.pogo.ca/programs-support/patient-care-programs/interlink-nursing-program/	Pediatric Interlink Community Nursing Program - Toronto	https://www.pogo.ca/programs-support/patient-care-programs/interlink-nursing-program/	Stéphanie Claveau dentiste pédiatrique inc.	https://cdpds.ca/equipe-dentiste-pediatrique-montreal/#:~:text=Dre%20St%C3%A9phanie%20Claveau%2C%20dentiste%20p%C3%A9diatrique&text=Elle%20obtient%20son%20dipl%C3%B4me%20d'%C3%A9tudes%20sup%C3%A9rieures%20et%20sa%20ma%C3%AEtrise,des%20chirurgiens%20dentistes%20du%20Canada.	Maranatha Malayalam Pentecostal Church	no website
			Atlantic Provinces Pediatric Hematology Oncology Network (APPHON)	https://www.apphon-rohppa.com/	Pediatric Interlink Community Nursing Program - Toronto	https://www.pogo.ca/programs-support/patient-care-programs/interlink-nursing-program/	STÉPHANIE METRAKOS PÉDIATRE INC.	No website	MARIE-CHRISTINE FRÉCHETTE-DUVAL, PÉDIATRE INC.	No website
			Pediatric Oncology Department	https://www.cancercare.mb.ca/home/	Pediatric Oncology Department	https://www.cancercare.mb.ca/home/	Strong Like Sloan Foundation	https://linktr.ee/stronglikesloane	Masjid Al Aqsaa Ajax Inc.	no website
			Pogo Pediatric Interlink community nursing program - Ottawa	https://www.pogo.ca/programs-support/patient-care-programs/interlink-nursing-program/	Pediatric Oncology Department	https://www.cancercare.mb.ca/home/	STS VOLODYMYR AND OLHA UKRAINIAN CATHOLIC CHURCH (CAWAJA BEACH)	WWW.CAWAJACHURCH.COM	Mejri Pédiatre Inc.	No website
			Pediatric hematology oncology (CHUL)	https://www.chudequebec.ca/centre-hospitaliers/centre-hospitalier-de-universite-laval-chul.aspx	Pediatric Oncology Department	https://www.cancercare.mb.ca/home/	stupid cancer	https://stupidcancer.org/	MISHRA PEDIATRICS PROFESSIONAL CORPORATION	No website
			Pediatric Ambulatory care Clinic	https://www.princeedwardisland.ca/en/information/health-pei/pediatrician-outpatient-services	Pediatric Oncology family center of manitoba INC.	https://www.rmhcmanitoba.org/	SunSense Certification Program	https://ccs-scc.my.site.com/SunSense/s/?language=en_US	Narayani Amma Peedam Foundation	no website
			Pediatric Interlink Community Nursing Program - Toronto	https://www.pogo.ca/programs-support/patient-care-programs/interlink-nursing-program/	Pediatric Oncology family center of manitoba INC.	https://www.rmhcmanitoba.org/	superSibs	https://www.alexslemonade.org/childhood-cancer/for-families/supersibs	NORMAND PETIT PÉDIATRE INC.	No website
			Pogo Pediatric Interlink community nursing program - Barrie/muskoka/peterborough	https://www.pogo.ca/programs-support/patient-care-programs/interlink-nursing-program/	Pediatric Oncology group of ontario	https://www.pogo.ca/	Surgical wait times	https://swt.hlth.gov.bc.ca/swt/	NORTH SHORE PEDIATRICS LTD.	No website
			Pediatric Oncology patient navigator	https://horizonnb.ca/services/women-and-childrens-health/pediatric-oncology-navigator/	Pediatric Oncology group of ontario	https://www.pogo.ca/	survivor to survivor network - S2S network	https://www.pogo.ca/programs-support/survivor-care/transitions-school-work-counselling/s2s/	ONTARIO PEDIATRIC ALLERGY RESEARCH CORPORATION	No website
			Pediatric Interlink Community Nursing Program - sudbury/northern ontario	https://www.pogo.ca/programs-support/patient-care-programs/interlink-nursing-program/	Pediatric Oncology Group of Ontario (POGO)	https://www.pogo.ca/	SUZANNE MALAAB PÉDIATRE INC.	No website	OPASKWAYAK EDUCATIONAL AUTHORITY INC	no website
			Pediatric Oncology patient navigator	https://vitalitenb.ca/en/services-and-locations/service-directory/oncology	Pediatric Oncology Group of Ontario (POGO)	https://www.pogo.ca/programs-support/	SWAMINARAYAN MANDIR VASNA SANSTHA (SMVS) CANADA	https://smvs.org/	PAROISSE GAYATRI - NOUVELLES FRONTIETES, MONTREAL	no website
			POGO sattelite clinic - Orillia	https://www.pogo.ca/programs-support/patient-care-programs/pogo-satellite-clinic-program/	Pediatric Oncology Group of Ontario (POGO)	https://www.pogo.ca/programs-support/	SYMBIOSIS PEDIATRIC THERAPY INC.	https://symbiosispediatrictherapy.com/	Patrice Guay Pédiatre Inc.	No website
			POGO sattelite clinic - scarborough	https://www.pogo.ca/programs-support/patient-care-programs/pogo-satellite-clinic-program/	Pediatric Oncology Group of Ontario (POGO)	https://www.pogo.ca/programs-support/	Tali's Fund	https://talisfund.org/about-us/what-we-do/	Pediatra Wurks Inc	No website
			Pogo Pediatric Interlink community nursing program - Hamilton	https://www.pogo.ca/programs-support/patient-care-programs/interlink-nursing-program/	Pediatric Oncology Group of Ontario (POGO)	https://www.pogo.ca/programs-support/	TAXI SAJA ET AYA INC.	No website	PEDIATRIC CONSULTANTS ASSOCIATED CENTRAL ALBERTA INC.	No website
			POGO sattelite clinic - Windsor	https://www.wrh.on.ca/PaediatricProgram	Pediatric Oncology patient navigator	https://vitalitenb.ca/en/services-and-locations/service-directory/oncology	THE AJAX-PICKERING WOMEN'S CENTRE INC.	no website	PEDIATRIC CRITICAL CARE ASSOCIATES INC.	No website
			PEER ( Pediatric Cancer Patients and Survivors engaging in exercise recovery)	https://www.kidscancercare.ab.ca/for-families/camp-and-outreach/peer-exercise/	Pediatric Oncology patient navigator	https://horizonnb.ca/services/women-and-childrens-health/pediatric-oncology-navigator/	The Akshaya Patra Foundation Canada	https://www.akshayapatra.org/about-us?gad_source=1&gclid=CjwKCAiA5eC9BhAuEiwA3CKwQqpIw4SruDaW0cIluaZrBk30u2PwMw43R8Gs2kvZe-9jVbj1x-_1-BoCvloQAvD_BwE	Pediatric Diagnostics International Incorporated	No website
			POGO satellite clinic - MIssissauga	https://www.pogo.ca/programs-support/patient-care-programs/pogo-satellite-clinic-program/	Pediatric Oncology patient navigator	https://horizonnb.ca/services/women-and-childrens-health/pediatric-oncology-navigator/	The Bayan & Taha Family Foundation	https://www.canadahelps.org/en/charities/the-bayan-taha-family-foundation/	PEDIATRICS & ALLERGY INC.	No website
			POGO sattelite clinic - Sudbury	https://www.pogo.ca/programs-support/patient-care-programs/pogo-satellite-clinic-program/	Pediatric Oncology patient navigator	https://vitalitenb.ca/en/services-and-locations/service-directory/oncology	The Buddha Gaya Wisdom Society	https://mycharityfund.ca/charity/47010/the-buddha-gaya-wisdom-society	PÉDIATRIE M&D INC.	No website
			POGO sattelite clinic - Kitchener - Waterloo	https://www.pogo.ca/programs-support/patient-care-programs/pogo-satellite-clinic-program/	Pediatric Oncology patient navigator	https://horizonnb.ca/services/women-and-childrens-health/pediatric-oncology-navigator/	THE CANADIAN FRIENDS OF OHR SOMAYACH - TANENBAUM CENTRE - COLLEGE OF JUDAIC STUDIES	https://my.charitableimpact.com/charities/the-canadian-friends-of-ohr-somayach-tanenbaum-centre-college-of-judaic-studies	PÉDIATRIE MEB INC.	No website
			POGO sattelite clinic - Peterborough	https://www.pogo.ca/programs-support/patient-care-programs/pogo-satellite-clinic-program/	Pediatric Oncology patient navigator	https://vitalitenb.ca/en/services-and-locations/service-directory/oncology	The Canadian Pediatric Anesthesia Society	https://pediatricanesthesia.ca/	PÉDIATRIE PLUS INC.	No website
			POGO sattelite clinic - Newmarket	https://www.pogo.ca/programs-support/patient-care-programs/pogo-satellite-clinic-program/	Pediatric Oncology patient navigator	https://vitalitenb.ca/en/services-and-locations/service-directory/oncology	The Council of Canadian Pediatric Hematology/ Oncology Directors - Le Conseil Canadien des Directeurs de Programme d'Hematologie/ Oncologie Pediatrique	https://www.c17.ca/	PRINCE GEORGE PEDIATRIC DENTIST INC.	No website
			Northern Alberta Children's Cancer Program	https://www.albertahealthservices.ca/findhealth/Service.aspx?id=4219&serviceAtFacilityID=1046087	Pediatric Oncology patient navigator	https://horizonnb.ca/services/women-and-childrens-health/pediatric-oncology-navigator/	The Directorate of Knanaya Catholics in Canada	WWW.KNANAYACA.ORG	REGINA PEDIATRIC P.C. INC.	No website
			Northeast cancer center	https://hsnsudbury.ca/en/Services-and-Specialties/Cancer-Care	Pediatric Oncology patient navigator	https://horizonnb.ca/services/women-and-childrens-health/pediatric-oncology-navigator/	The dream factory foundation	https://www.thedreamfactory.ca/	RISING STEPS PEDIATRIC THERAPY LTD.	No website
			Childhood cancer Canada Foundation	https://www.childhoodcancer.ca/	Pediatric Oncology patient navigator	https://vitalitenb.ca/en/services-and-locations/service-directory/oncology	The Harbhajan Ranauta Legacy Foundation	https://hrlegacy.ca/	S. HAIDER, XING-CHANG WEI, U. AMENDY, V. MOORJANI, H. KAUR, S. BHANDAL AND D. KAURA PEDIATRIC RADIOLOGY PROFESSIONAL CORPORATION	No website
			survivor to survivor network - S2S network	https://www.pogo.ca/programs-support/survivor-care/transitions-school-work-counselling/s2s/	Pediatric Oncology patient navigator	https://horizonnb.ca/services/women-and-childrens-health/pediatric-oncology-navigator/	The James Fund for Neuroblastoma Research	https://fundraise.sickkidsfoundation.com/jamesfund	SAFARI PEDIATRICS INC.	No website
			kids with cancer society	https://www.kidswithcancer.ca/	Pediatric Oncology patient navigator	https://horizonnb.ca/services/women-and-childrens-health/pediatric-oncology-navigator/	THE MADAN AND RAKSHA M. BHAYANA FAMILY FOUNDATION	https://bhayanafoundation.org/about/	SAMSOROUSH PEDIATRICS PROF. CORP.	No website
			Camp Goodtimes	https://campgoodtimes.org/nbe/	Pediatric Oncology patient navigator	https://horizonnb.ca/services/women-and-childrens-health/pediatric-oncology-navigator/	The magic castle	https://www.uhn.ca/PrincessMargaret/PatientsFamilies/Specialized_Program_Services/Pages/child_care_magic_castle.aspx	SANDRA WOODS PÉDIATRE INC.	No website
			Cancer patient navigation program	https://www2.gnb.ca/content/gnb/en/departments/health/NewBrunswickCancerNetwork/content/cancer-patient-navigation-program.html	PEDIATRIC PLUS INC.	https://pediatricplus.ca/	The Mahayana Pure Land Temple	WWW.PURELANDTEMPLE.COM	SENSE ABILITY PEDIATRIC OCCUPATIONAL THERAPY INC.	No website
			McMaster Children's hospital	https://www.hamiltonhealthsciences.ca/mcmaster-childrens-hospital/	Pediatric Research Foundation - Fondation de la recherche pediatrique	https://fondationrecherchepediatrique.ca/	THE MEL JR. & MARTY ZAJAC FOUNDATION	WWW.ZAJACRANCH.COM	Shiv Alayam Canada	no website
			Chidlren's Hospital of Eastern Ontario (CHEO)	https://www.cheo.on.ca/en/index.aspx	PEDIATRIC URGENT CARE INC.	https://www.pediatricurgentcare.ca/	The Pentecostal Lighthouse Church of Ajax	no website	Shree Swaminarayan Agyna Upasana Satsang Mandal Canada Inc	no website
			Children's hospital	https://www.lhsc.on.ca/childrens-hospital/welcome-to-childrens-hospital	PediatricCancer models and mechanisms network	https://pcmmnetwork.ca/	The Shayam Kaushal Charitable Foundation	WWW.THESHAYAMKAUSHALFOUNDATION.COM	SHRI SWAMINARAYAN SIDDHANT SAJEEVAN MANDAL, CANADA	no website
			POGO Financial Assistance Program	https://www.pogo.ca/programs-support/financial-assistance/	PEDIATRICS & ALLERGY INC.	No website	THE SPIRITUAL ASSEMBLY OF THE BAHA'IS OF AJAX	no website	Société d'investissement Aya Inc.Aya Holding Inc.	No website
			Breaking Borders	https://campgoodtimes.org/by/year-round-programs/breaking-bordersages-19-25/	PÉDIATRIE M&D INC.	No website	THERAPLAY PEDIATRIC SERVICES INC.	https://www.theraplaypeds.com/	SRI AYYAPPA SAMAJAM OF ONTARIO	no website
			POGO school and work transitions program	https://www.pogo.ca/programs-support/survivor-care/transitions-school-work-counselling/	PÉDIATRIE MEB INC.	No website	thrive centre	https://kinesiology.ucalgary.ca/labs/health-and-wellness/research/research-studies/thrive-centre	Sri Raja Rajeswari Temple of Canada	no website
			Surgical wait times	https://swt.hlth.gov.bc.ca/swt/	PÉDIATRIE PLUS INC.	No website	TI-LOUP AND THE POULE FOUNDATION IN SUPPORT OF KIDS WITH CANCER / LA FONDATION TI-LOUP ET LA POULE POUR LES ENFANTS ATTEINTS DU CANCER	WWW.TLPFOUNDATION.COM	Sri Selvavinayagar Temple of Canada	no website
			Nova Scotia Health Cancer Care program (NSHCCP)	https://www.nshealth.ca/cancer-care-program	PEER ( Pediatric Cancer Patients and Survivors engaging in exercise recovery)	https://www.kidscancercare.ab.ca/for-families/camp-and-outreach/peer-exercise/	TIM AYAS PROFESSIONAL CORPORATION	https://www.edgewoodhealthnetwork.com/team-members/dr-tim-ayas/	ST THOMAS KNANAYA SYRIAN ORTHODOX CHURCH	no website
			cancer support services	https://hearthplace.org/	PEER ( Pediatric Cancer Patients and Survivors engaging in exercise recovery)	https://www.kidscancercare.ab.ca/for-families/camp-and-outreach/peer-exercise/	TINY MIGHTY PEDIATRIC THERAPY INC.	https://tinymightyspeech.com/	STÉPHANIE METRAKOS PÉDIATRE INC.	No website
			childhood cancer support programs	https://www.kidswithcancer.ca/	PEER ( Pediatric Cancer Patients and Survivors engaging in exercise recovery)	https://www.kidscancercare.ab.ca/for-families/camp-and-outreach/peer-exercise/	TORONTO EAST PEDIATRICS INC.	No website	SUZANNE MALAAB PÉDIATRE INC.	No website
			Hospital for sick children (SickKids)	https://www.sickkids.ca/	PINECONE PEDIATRICS CORPORATION	https://pineconepediatrics.ca/	TRANS-HIMALAYAN AID SOCIETY	WWW.TRAS.CA	TAXI SAJA ET AYA INC.	No website
			Fondation des gouverneurs de l'espoir	https://fondationdesgouverneurs.org/	Play On Pediatric Therapy Inc.	https://playonpediatric.com/	Transition 2 Betterness Programs	https://www.t2b.ca/ongoing-programs/	THE AJAX-PICKERING WOMEN'S CENTRE INC.	no website
			Cancer genetic services	https://www.saskhealthauthority.ca/	POGO - Pediatric oncology group of Ontario	https://www.pogo.ca/	TRANSPORT AYA 2017 INC.	No website	The Pentecostal Lighthouse Church of Ajax	no website
			Medical genetics program of southwestern ontario	https://www.ontariohealth.ca/getting-health-care/genetics-services/genetics-clinics-ontario/2051	POGO Financial Assistance Program	https://www.pogo.ca/programs-support/financial-assistance/	Tuberous Sclerosis Canada	https://www.tscanada.ca/	THE SPIRITUAL ASSEMBLY OF THE BAHA'IS OF AJAX	no website
			Sainte-Justine University hospital centre	https://www.chusj.org/en/Home	POGO Financial Assistance Program	https://www.pogo.ca/programs-support/financial-assistance/	U-link canada	https://u-link.care/	TORONTO EAST PEDIATRICS INC.	No website
			Oncology services at the saint john regional hospital	https://horizonnb.ca/services/cancer-care-oncology/saint-john-regional-hospital-oncology-services/	POGO Financial Assistance Program	https://www.pogo.ca/programs-support/financial-assistance/	UDAYARAMA CENTRE FOR BUDDHIST STUDIES	ucbslondon.org	TRANSPORT AYA 2017 INC.	No website
			Charles S. Curtis Memorial Hospital - St. Anthony, NL	https://www.lghealth.ca/facilities/hospitals/charles-s-curtis-memorial-hospital/	POGO Financial Assistance Program	https://www.pogo.ca/programs-support/financial-assistance/	Vajrayana Buddhism Association of B.C	no website	Vajrayana Buddhism Association of B.C	no website
			MUHC Glen Site (MUHC)	https://muhc.ca/glen-site	Pogo Pediatric Interlink community nursing program - Barrie/muskoka/peterborough	https://www.pogo.ca/programs-support/patient-care-programs/interlink-nursing-program/	VAJRAYANA BUDDHISM ASSOCIATION OF TORONTO	no website	VAJRAYANA BUDDHISM ASSOCIATION OF TORONTO	no website
			Janeway Children's Hospital and Rehabillitation Centre	https://www.easternhealth.ca/facilities/janeway/	Pogo Pediatric Interlink community nursing program - Barrie/muskoka/peterborough	https://www.pogo.ca/programs-support/patient-care-programs/interlink-nursing-program/	Vallavambiga Sri Taiyalnayaki Sametha Vaithiyanatha Swamy Koil Inc.	OTTAWASIVANTEMPLE.COM	VEERASHAIVA SAMAJA OF NORTH AMERICA TORONTO, ONTARIO CHAPTER	no website
			children's programs	https://hearthplace.org/childrens-programs/	Pogo Pediatric Interlink community nursing program - Barrie/muskoka/peterborough	https://www.pogo.ca/programs-support/patient-care-programs/interlink-nursing-program/	VAYA YOUTH ARTS SOCIETY	WWW.KFV.CA/WWW.VANSDF.COM	Yohann Couture, pédiatre Inc.	No website
			thrive centre	https://kinesiology.ucalgary.ca/labs/health-and-wellness/research/research-studies/thrive-centre	Pogo Pediatric Interlink community nursing program - Barrie/muskoka/peterborough	https://www.pogo.ca/programs-support/patient-care-programs/interlink-community-cancer-nurses/	VEERASHAIVA SAMAJA OF NORTH AMERICA TORONTO, ONTARIO CHAPTER	no website	Vallavambiga Sri Taiyalnayaki Sametha Vaithiyanatha Swamy Koil Inc.	OTTAWASIVANTEMPLE.COM
			Transition 2 Betterness Programs	https://www.t2b.ca/ongoing-programs/	Pogo Pediatric Interlink community nursing program - Hamilton	https://www.pogo.ca/programs-support/patient-care-programs/interlink-nursing-program/	Veerayatan Canada	https://www.canadahelps.org/en/charities/veerayatan-canada/	SAIRAH SERVICE D'AUTONOMISATION, D'INTÉGRATION ET DE RÉADAPTATION AUX ADULTES AYANT UN HANDICAP INC.	SAIRAHOSBL.WORDPRESS.COM
			Camp Delight	https://www.candlelightersnl.ca/campdelight/	Pogo Pediatric Interlink community nursing program - Hamilton	https://www.pogo.ca/programs-support/patient-care-programs/interlink-nursing-program/	VHL Canada	https://www.vhlcan.ca/	Sampradaya Dance Academy	SAMPRADAYA.CA
			Dietitian Education center	https://yukonhospitals.ca/en/whitehorse-general-hospital/programs-and-services/clinical-nutrition-services	Pogo Pediatric Interlink community nursing program - Hamilton	https://www.pogo.ca/programs-support/patient-care-programs/interlink-nursing-program/	VIJAY/ANAND FOUNDATION	https://www.vijayanand.org/	SAMPRADAYA DANCE CREATIONS	SAMPRADAYA.CA
			Leucan - head office and montreal-laval regional office	https://www.leucan.qc.ca/en/	Pogo Pediatric Interlink community nursing program - Hamilton	https://www.pogo.ca/programs-support/patient-care-programs/interlink-nursing-program/	Voboc Foundation	https://voboc.org/	UDAYARAMA CENTRE FOR BUDDHIST STUDIES	ucbslondon.org
			Hearth Place Cancer Support Centre	https://hearthplace.org/	Pogo Pediatric Interlink community nursing program - Ottawa	https://www.pogo.ca/programs-support/patient-care-programs/interlink-nursing-program/	Volunteer relief child care	https://nankind.com/	COMMUNITY LIVING AJAX-PICKERING AND WHITBY	WW.CLAPW.ORG
Feb 22 2025	"Pediatric"	66	Pediatric Oncology Group of Ontario (POGO)	https://www.pogo.ca/programs-support/	Pogo Pediatric Interlink community nursing program - Ottawa	https://www.pogo.ca/programs-support/patient-care-programs/interlink-nursing-program/	Wadi-Kaja Organization for Refugees and Immigrants	www.wadikajaorganization.org/	AJAX BAPTIST CHURCH	WWW.AJAXBAPTIST.CA
			Association of Pediatric Hematology/Oncology Nurses (APHON)	https://www.aphon.org/	Pogo Pediatric Interlink community nursing program - Ottawa	https://www.pogo.ca/programs-support/patient-care-programs/interlink-nursing-program/	WAT LAO XAYARAM OF MANITOBA INC	https://my.charitableimpact.com/charities/wat-lao-xayaram-of-manitoba-inc	Ajax Church of God	www.ajaxcos.ca
			Pediatric interlink Community Nursing Program - London	https://www.pogo.ca/programs-support/patient-care-programs/interlink-community-cancer-nurses/	Pogo Pediatric Interlink community nursing program - Ottawa	https://www.pogo.ca/programs-support/patient-care-programs/interlink-nursing-program/	WATERDOWN PEDIATRICS INC	https://www.waterdownpediatrics.com/	Islamic Society of Ajax	WWW.AJAXMASJID.CA
			Pogo Pediatric Interlink community nursing program - Ottawa	https://www.pogo.ca/programs-support/patient-care-programs/interlink-nursing-program/	POGO satellite clinic - MIssissauga	https://www.pogo.ca/programs-support/patient-care-programs/pogo-satellite-clinic-program/	We Fund Care - Financial Assistance Program	https://www.wefundcare.com/	STS VOLODYMYR AND OLHA UKRAINIAN CATHOLIC CHURCH (CAWAJA BEACH)	WWW.CAWAJACHURCH.COM
			Atlantic Provinces Pediatric Hematology Oncology Network (APPHON)	https://www.apphon-rohppa.com/	POGO satellite clinic - Mississauga	https://www.pogo.ca/programs-support/patient-care-programs/pogo-satellite-clinic-program/	WE PLAY SENSORY GYM & PEDIATRIC THERAPY CENTRE INC.	https://weplaykids.com/	Ajax Connect Church of the Nazarene	WWW.CONNECTAJAX.COM
			Pediatric Interlink Community Nursing Program - Toronto	https://www.pogo.ca/programs-support/patient-care-programs/interlink-nursing-program/	POGO satellite clinic - Mississauga	https://www.pogo.ca/programs-support/patient-care-programs/pogo-satellite-clinic-program/	WeeCare Pediatric Home Health Care Inc.	https://www.weecarehealth.ca/	Gajang Buddhist Cente	WWW.GAJANGCANADA.ORG
			Pogo Pediatric Interlink community nursing program - Barrie/muskoka/peterborough	https://www.pogo.ca/programs-support/patient-care-programs/interlink-nursing-program/	POGO satellite clinic - Mississauga	https://www.pogo.ca/programs-support/patient-care-programs/pogo-satellite-clinic-program/	West Coast Kids Cancer Foundation	https://wckfoundation.ca/	VAYA YOUTH ARTS SOCIETY	WWW.KFV.CA/WWW.VANSDF.COM
			Pediatric Interlink Community Nursing Program - sudbury/northern ontario	https://www.pogo.ca/programs-support/patient-care-programs/interlink-nursing-program/	POGO sattelite clinic - Kitchener - Waterloo	https://www.pogo.ca/programs-support/patient-care-programs/pogo-satellite-clinic-program/	Wigs to wellness & The Mastectomy Boutique	https://wigstowellness.com/	The Directorate of Knanaya Catholics in Canada	WWW.KNANAYACA.ORG
			Pediatric Oncology patient navigator	https://horizonnb.ca/services/women-and-childrens-health/pediatric-oncology-navigator/	POGO sattelite clinic - Kitchener - Waterloo	https://www.pogo.ca/programs-support/patient-care-programs/pogo-satellite-clinic-program/	World federation of pediatric intensive and critical care societies	https://wfpiccs.org/	ORGANISATION SPIRITUELLE MONDIALE BRAHMA KUMARIS-CENTRE DE RAJA-YOGA	WWW.MEDITATIONQUEBEC.ORG
			Pediatric Ambulatory care Clinic	https://www.princeedwardisland.ca/en/information/health-pei/pediatrician-outpatient-services	POGO sattelite clinic - Kitchener - Waterloo	https://www.pogo.ca/programs-support/patient-care-programs/pogo-satellite-clinic-program/	World Society for Pediatric and Congenital Heart Surgery	https://wspchs.org/	The Mahayana Pure Land Temple	WWW.PURELANDTEMPLE.COM
			Pediatric hematology oncology (CHUL)	https://www.chudequebec.ca/centre-hospitaliers/centre-hospitalier-de-universite-laval-chul.aspx	POGO sattelite clinic - Kitchener - Waterloo	https://www.pogo.ca/programs-support/patient-care-programs/pogo-satellite-clinic-program/	WOVEN BLESSINGS MATERNAL AND PEDIATRIC SERVICES INC.	https://www.wovenblessings.com/	Réseau d'intervention auprès des personnes ayant subi la violence organisée (RIVO)	www.rivo-resilience.org
			Pediatric Oncology Department	https://www.cancercare.mb.ca/home/	POGO sattelite clinic - Newmarket	https://www.pogo.ca/programs-support/patient-care-programs/pogo-satellite-clinic-program/	YESHIVA GEDOLAH ZICHRON SHMAYAHU	https://www.godaven.com/shul-details/18474/yeshiva-gedolah-zichron-shmayahu	SILAYAN FILIPINO COMMUNITY CENTRE	WWW.SILAYAN.CA
			POGO sattelite clinic - scarborough	https://www.pogo.ca/programs-support/patient-care-programs/pogo-satellite-clinic-program/	POGO sattelite clinic - Newmarket	https://www.pogo.ca/programs-support/patient-care-programs/pogo-satellite-clinic-program/	Yohann Couture, pédiatre Inc.	No website	SMVS Swaminarayan Sanstha, Inc.	www.smvs.org
			PEER ( Pediatric Cancer Patients and Survivors engaging in exercise recovery)	https://www.kidscancercare.ab.ca/for-families/camp-and-outreach/peer-exercise/	POGO sattelite clinic - Newmarket	https://www.pogo.ca/programs-support/patient-care-programs/pogo-satellite-clinic-program/	YORK PEDIATRIC THERAPY SERVICES INC.	https://www.yorkpaediatrics.com/	The Shayam Kaushal Charitable Foundation	WWW.THESHAYAMKAUSHALFOUNDATION.COM
			survivor to survivor network - S2S network	https://www.pogo.ca/programs-support/survivor-care/transitions-school-work-counselling/s2s/	POGO sattelite clinic - Newmarket	https://www.pogo.ca/programs-support/patient-care-programs/pogo-satellite-clinic-program/	Young And Young At Heart (YAYAH)	https://ngtimes.ca/young-and-young-at-heart-looking-to-fundraise/	TI-LOUP AND THE POULE FOUNDATION IN SUPPORT OF KIDS WITH CANCER / LA FONDATION TI-LOUP ET LA POULE POUR LES ENFANTS ATTEINTS DU CANCER	WWW.TLPFOUNDATION.COM
			POGO sattelite clinic - Orillia	https://www.pogo.ca/programs-support/patient-care-programs/pogo-satellite-clinic-program/	POGO sattelite clinic - Orillia	https://www.pogo.ca/programs-support/patient-care-programs/pogo-satellite-clinic-program/	Zach Sutherland and Kaya Firth Resiliency Foundation	https://choose2beresilient.com/	TRANS-HIMALAYAN AID SOCIETY	WWW.TRAS.CA
			POGO satellite clinic - Mississauga	https://www.pogo.ca/programs-support/patient-care-programs/pogo-satellite-clinic-program/	POGO sattelite clinic - Orillia	https://www.pogo.ca/programs-support/patient-care-programs/pogo-satellite-clinic-program/	ZAJAC RANCH SOCIETY	https://zajacranch.com/	Wadi-Kaja Organization for Refugees and Immigrants	www.wadikajaorganization.org/
			Pogo Pediatric Interlink community nursing program - Hamilton	https://www.pogo.ca/programs-support/patient-care-programs/interlink-nursing-program/	POGO sattelite clinic - Orillia	https://www.pogo.ca/programs-support/patient-care-programs/pogo-satellite-clinic-program/	Zippaport	https://www.zippaport.ca/about/	THE MEL JR. & MARTY ZAJAC FOUNDATION	WWW.ZAJACRANCH.COM
			POGO sattelite clinic - Sudbury	https://www.pogo.ca/programs-support/patient-care-programs/pogo-satellite-clinic-program/	POGO sattelite clinic - Orillia	https://www.pogo.ca/programs-support/patient-care-programs/pogo-satellite-clinic-program/	zippaport - port shorts for brave kids	https://www.zippaport.ca/	Harwood Congregation of Jehovah's Witnesses, Ajax, Ontario
			Pediatric Oncology patient navigator	https://vitalitenb.ca/en/services-and-locations/service-directory/oncology	POGO sattelite clinic - Peterborough	https://www.pogo.ca/programs-support/patient-care-programs/pogo-satellite-clinic-program/
			POGO sattelite clinic - Kitchener - Waterloo	https://www.pogo.ca/programs-support/patient-care-programs/pogo-satellite-clinic-program/	POGO sattelite clinic - Peterborough	https://www.pogo.ca/programs-support/patient-care-programs/pogo-satellite-clinic-program/
			POGO sattelite clinic - Windsor	https://www.pogo.ca/programs-support/patient-care-programs/pogo-satellite-clinic-program/	POGO sattelite clinic - Peterborough	https://www.prhc.on.ca/healthcare-services/women-children/pediatrics/pogo-pediatric-oncology-satellite-clinic/
			POGO sattelite clinic - Peterborough	https://www.pogo.ca/programs-support/patient-care-programs/pogo-satellite-clinic-program/	POGO sattelite clinic - Peterborough	https://www.prhc.on.ca/healthcare-services/women-children/pediatrics/pogo-pediatric-oncology-satellite-clinic/
			POGO sattelite clinic - Newmarket	https://www.pogo.ca/programs-support/patient-care-programs/pogo-satellite-clinic-program/	POGO sattelite clinic - scarborough	https://www.pogo.ca/programs-support/patient-care-programs/pogo-satellite-clinic-program/
			POGO Financial Assistance Program	https://www.pogo.ca/programs-support/financial-assistance/	POGO sattelite clinic - scarborough	https://www.pogo.ca/programs-support/patient-care-programs/pogo-satellite-clinic-program/
			POGO school and work transitions program	https://www.pogo.ca/programs-support/survivor-care/transitions-school-work-counselling/	POGO sattelite clinic - scarborough	https://www.pogo.ca/programs-support/patient-care-programs/pogo-satellite-clinic-program/
			children's hopsital of eastern ontario (CHEO)	https://www.cheo.on.ca/en/index.aspx	POGO sattelite clinic - scarborough	https://www.pogo.ca/programs-support/patient-care-programs/pogo-satellite-clinic-program/
			Camp Goodtimes	https://www.campgoodtimes.org/nbe/	POGO sattelite clinic - Sudbury	https://www.pogo.ca/programs-support/patient-care-programs/pogo-satellite-clinic-program/
			McMaster Children's hospital	https://www.hamiltonhealthsciences.ca/mcmaster-childrens-hospital/	POGO sattelite clinic - Sudbury	https://www.pogo.ca/programs-support/patient-care-programs/pogo-satellite-clinic-program/
			Transition 2 Betterness Programs	https://www.t2b.ca/ongoing-programs/	POGO sattelite clinic - Sudbury	https://www.pogo.ca/programs-support/patient-care-programs/pogo-satellite-clinic-program/
			Medical genetics program of southwestern ontario	https://www.lhsc.on.ca/node/7032	POGO sattelite clinic - Sudbury	https://www.pogo.ca/programs-support/patient-care-programs/pogo-satellite-clinic-program/
			Breaking borders	http://campgoodtimes.org/by/year-round-programs/breaking-bordersages-19-25/	POGO sattelite clinic - Windsor	https://www.wrh.on.ca/PaediatricProgram
			Canuck Place Children's Hopsice	https://www.canuckplace.org/family-overview/	POGO sattelite clinic - Windsor	https://www.pogo.ca/programs-support/patient-care-programs/pogo-satellite-clinic-program/
			Hospital for sick children (SickKids)	https://www.sickkids.ca/	POGO sattelite clinic - Windsor	https://www.wrh.on.ca/PaediatricProgram
			Caring together.life	https://caringtogether.life/	POGO sattelite clinic - Windsor	https://www.wrh.on.ca/PaediatricProgram
			Oncology services at the saint john regional hospital	https://horizonnb.ca/services/cancer-care-oncology/saint-john-regional-hospital-oncology-services/	POGO school and work transitions program	https://www.pogo.ca/programs-support/survivor-care/transitions-school-work-counselling/
			Janeway Children's Hospital and Rehabillitation Centre	https://www.easternhealth.ca/facilities/janeway/	POGO school and work transitions program	https://www.pogo.ca/programs-support/survivor-care/transitions-school-work-counselling/
			Children's hospital	https://www.lhsc.on.ca/childrens-hospital/welcome-to-childrens-hospital	POGO school and work transitions program	https://www.pogo.ca/programs-support/survivor-care/transitions-school-work-counselling/
			Charles S. Curtis Memorial Hospital - St. Anthony, NL	https://www.lghealth.ca/facilities/hospitals/charles-s-curtis-memorial-hospital/	POGO school and work transitions program	https://www.pogo.ca/programs-support/survivor-care/transitions-school-work-counselling/
			Northern Alberta Children's Cancer Program	https://www.albertahealthservices.ca/findhealth/Service.aspx?id=4219&serviceAtFacilityID=1046087	POURVOIRIE AYA PE WA (1998) INC.	https://www.ayapewa.com/
			occupational therapy department - child health	https://hsc.mb.ca/adults/children/our-services/occupational-therapy/	POWER TO EMPOWER PEDIATRIC THERAPY INC.	https://www.power2empower.ca/
			anxiety treatment and research clinic (ATRC)	https://www.stjoes.ca/health-services/mental-health-addiction-services/mental-health-services/anxiety-treatment-and-research-clinic-atrc	PRECISION PEDIATRICS INC.	https://www.precisionpaediatrics.com/
			Home care and palliative care	https://www.cbihealth.ca/	PRESCHOOL PEDIATRICS INC.	https://healthplusmedical.ca/preschool-pediatrics/
			thrive centre	https://kinesiology.ucalgary.ca/labs/health-and-wellness/research/research-studies/thrive-centre	PRINCE GEORGE PEDIATRIC DENTIST INC.	No website
			Sainte-Justine University hospital centre	https://www.chusj.org/en/Home	Psychosocial oncology at Arthur J.E. Child Comprehensive cancer centre	https://www.albertahealthservices.ca/findhealth/Service.aspx?id=1047804&serviceAtFacilityID=1137302#contentStart
			Roger Neilson house for palliative care	https://www.rogerneilsonchildrenshospice.ca/	Psychosocial oncology at Arthur J.E. Child Comprehensive cancer centre	https://www.albertahealthservices.ca/findhealth/Service.aspx?id=1047804&serviceAtFacilityID=1137302#contentStart
			Surgical wait times	https://swt.hlth.gov.bc.ca/	Psychosocial oncology at Arthur J.E. Child Comprehensive cancer centre	https://www.albertahealthservices.ca/findhealth/Service.aspx?id=1047804&serviceAtFacilityID=1137302#contentStart
			Hearth Place Cancer Support Centre	https://hearthplace.org/	PURPOSE PEDIATRIC THERAPY CORP.	https://purposepediatric.com/
			kids with cancer society	https://www.kidswithcancer.ca/	Purposeful Play Pediatrics Ltd.	https://www.purposefulplaypeds.com/
			children's programs	https://hearthplace.org/childrens-programs/	QUICK CARE PEDIATRICS INC.	https://quickcare-pediatrics.com/
			cancer support services	https://hearthplace.org/	QUINTE PEDIATRICS AND ADOLESCENT MEDICINE INC.	https://qhcpaediatrics.com/
			Fondation des gouverneurs de l'espoir	https://fondationdesgouverneurs.org/	Rajan Family Foundation	https://www.rajancharitablefoundation.com/
			Home care program	https://wrha.mb.ca/home-care/	RAPID ACCESS PEDIATRICS INC.	https://rapediatrics.com/
			Childhood cancer Canada Foundation	https://www.childhoodcancer.ca/	Rare diseases models and mechanisms network	https://www.rare-diseases-catalyst-network.ca/
			Nova Scotia Health Cancer Care program (NSHCCP)	https://www.nshealth.ca/cancer-care-program	RareKidsCan - MICYRN	https://www.micyrn.ca/posts/pedrdnetwork
			Cancer patient navigation program	https://www2.gnb.ca/content/gnb/en/departments/health/NewBrunswickCancerNetwork/content/cancer-patient-navigation-program.html	Raya Development Foundation	https://rdacanada.org/
			brain tumor foundation of canada	https://www.braintumour.ca/	RED CANOE PEDIATRICS LTD.	https://www.redcanoepediatrics.com/
			Northeast cancer center	https://hsnsudbury.ca/en/Services-and-Specialties/Cancer-Care	REGINA PEDIATRIC P.C. INC.	No website
			accomodations and other essential services for sick children and their families	https://www.rmhcmanitoba.org/	Réseau d'intervention auprès des personnes ayant subi la violence organisée (RIVO)	www.rivo-resilience.org
			childhood cancer support programs	https://www.kidswithcancer.ca/	Réseau des Professionnels de la Santé en Pédiatrie inc.	https://cps.ca/fr/
			ronald McDonald House Charities Atlantic	https://rmhcatlantic.ca/en/	RESET PEDIATRIC LIFESTYLE MEDICINE INC.	https://www.resetpediatrics.com/
			Dietitian Education center	https://yukonhospitals.ca/en/whitehorse-general-hospital/programs-and-services/clinical-nutrition-services	RISING STEPS PEDIATRIC THERAPY LTD.	No website
			Camp Delight	https://www.candlelightersnl.ca/campdelight/	Roger Neilson house for palliative care	https://www.rogerneilsonchildrenshospice.ca/
			cancer genetic services	https://www.saskhealthauthority.ca/	ROKBAND PEDIATRIC HEADSHAPE CLINICS INC.	https://www.rokbandclinics.ca/
			MUHC Glen Site (MUHC)	https://cusm.ca/new-muhc/trauma/page/site-glen	Ronald McDonald House	https://www.rmhc-swo.ca/
			Leucan - head office and montreal-laval regional office	https://www.leucan.qc.ca/en/	ronald McDonald House Charities Atlantic	https://rmhcatlantic.ca/en/
Feb 22 2025	"Adolescent cancer"	16	AYA Tweet Chats (Adolescent and Young Adult)	no website	S. HAIDER, XING-CHANG WEI, U. AMENDY, V. MOORJANI, H. KAUR, S. BHANDAL AND D. KAURA PEDIATRIC RADIOLOGY PROFESSIONAL CORPORATION	No website
			Adolescent and Young Adult program	https://www.uhn.ca/PrincessMargaret/Clinics/Adolescent_Young_Adult_Oncology	SACAJAWEA NON-PROFIT HOUSING INC	https://sacajawea.ca/
			Adolescent and Young Adult (AYA) program	https://www.cancercare.mb.ca/Patient-Family/support-services/programs-and-support-groups	Sacred Heart Knanaya Catholic Church, London	https://knanayaca.org/shl/
			Adolescent and Young Adult (AYA) oncology program	https://www.uhn.ca/PrincessMargaret/Clinics/Adolescent_Young_Adult_Oncology#tab1	SAFARI PEDIATRICS INC.	No website
			adolescent/young adult (AYA) patient navigator	https://www.albertahealthservices.ca/cancer/Page18042.aspx	Sainte-Justine University hospital centre	https://www.chusj.org/en/Home
			stupid cancer	https://stupidcancer.org/	Sainte-Justine University hospital centre	https://www.chusj.org/en/Home
			ELLICSR: Health, Wellness, and Cancer survivorship centre	https://www.ellicsr.ca/en/Pages/default.aspx	Sainte-justine university hospital centre	https://www.chusj.org/en/Home
			Children's oncology group (COG)	https://www.childrensoncologygroup.org/	SAIRAH SERVICE D'AUTONOMISATION, D'INTÉGRATION ET DE RÉADAPTATION AUX ADULTES AYANT UN HANDICAP INC.	SAIRAHOSBL.WORDPRESS.COM
			Sir Mortimer B. Davis Jewish General Hopsital (Segal Cancer center)	https://www.jgh.ca/care-services/segal-cancer-centre/	Sampradaya Dance Academy	SAMPRADAYA.CA
			Sainte-justine university hospital centre	https://www.chusj.org/en/Home	SAMPRADAYA DANCE CREATIONS	SAMPRADAYA.CA
			Psychosocial oncology at Arthur J.E. Child Comprehensive cancer centre	https://www.albertahealthservices.ca/findhealth/Service.aspx?id=1047804&serviceAtFacilityID=1137302#contentStart	SAMSOROUSH PEDIATRICS PROF. CORP.	No website
			Association of Pediatric Hematology/Oncology Nurses (APHON)	https://www.aphon.org/	SANDRA WOODS PÉDIATRE INC.	No website
			Lumi-Vie	https://lumivie.com/	Saskatoon Fire fighters pediatric fund	https://saskatoonfirefighters.com/pediactric-fund
			Palliacco Mont-Tremblant	https://www.palliacco.org/en/	SAYAL CHARITABLE FOUNDATION	https://www.sayalfoundation.com/
			Voboc Foundation	https://voboc.org/	SCOPE PEDIATRIC THERAPY SERVICES LTD.	https://www.scopepediatrictherapy.com/
			Equipe d'accompagnement Au Diapason	https://audiapason.org/	SENSE ABILITY PEDIATRIC OCCUPATIONAL THERAPY INC.	No website
Feb 22 2025	"Infant Cancer"	1	Non-urgent patient transfer	https://www.spectrumhealthcare.com/	SERVICE DE DENTISTERIE PÉDIATRIQUE DE MONTRÉAL SDPM INC.	https://dentistdirector.com/listing/service-de-dentisterie-pediatrique-de-montreal-sdpm/
Feb 23rd 2025	"Pediatric oncology"	40	Pediatric Oncology Group of Ontario (POGO)	https://www.pogo.ca/programs-support/	Shine Bright Pediatric Services, Ltd.	https://shine-bright.ca/
			Association of Pediatric Hematology/Oncology Nurses (APHON)	https://www.aphon.org/	Shiv Alayam Canada	no website
			Atlantic Provinces Pediatric Hematology Oncology Network (APPHON)	https://www.apphon-rohppa.com/	short-term accomodations	https://www.wyndhamhotels.com/en-ca/days-inn/calgary-alberta/days-inn-calgary-northwest/overview?WID=LC:DI:20150901:Rio:Local
			Pediatric interlink Community Nursing Program - London	https://www.pogo.ca/programs-support/patient-care-programs/interlink-community-cancer-nurses/	Shree Swaminarayan Agyna Upasana Satsang Mandal Canada Inc	no website
			Pogo Pediatric Interlink community nursing program - Ottawa	https://www.pogo.ca/programs-support/patient-care-programs/interlink-nursing-program/	Shree Swaminarayan Gurukul Canada	gurukulcanada.org
			Pediatric Oncology Department	https://www.cancercare.mb.ca/home/	Shree Swaminarayan Mandir Loyadham Canada	https://www.canadahelps.org/en/charities/shree-swaminarayan-mandir-loyadham-canada/
			Pediatric hematology oncology (CHUL)	https://www.chudequebec.ca/centre-hospitaliers/centre-hospitalier-de-universite-laval-chul.aspx	SHRI SWAMINARAYAN SIDDHANT SAJEEVAN MANDAL, CANADA	no website
			Pediatric Oncology patient navigator	https://vitalitenb.ca/en/services-and-locations/service-directory/oncology	SickKids - Garron Family Cancer Centre	https://www.sickkids.ca/en/care-services/centres/garron-family-cancer-centre/
			Pediatric Oncology patient navigator	https://horizonnb.ca/services/women-and-childrens-health/pediatric-oncology-navigator/	SickKids Research Institute	https://www.sickkids.ca/en/research/about-research-institute/
			Pogo Pediatric Interlink community nursing program - Barrie/muskoka/peterborough	https://www.pogo.ca/programs-support/patient-care-programs/interlink-nursing-program/	SILAYAN FILIPINO COMMUNITY CENTRE	WWW.SILAYAN.CA
			Pediatric Interlink Community Nursing Program - Toronto	https://www.pogo.ca/programs-support/patient-care-programs/interlink-nursing-program/	Sir Mortimer B. Davis Jewish General Hopsital (Segal Cancer center)	https://www.jgh.ca/care-services/segal-cancer-centre/
			Pediatric Interlink Community Nursing Program - sudbury/northern ontario	https://www.pogo.ca/programs-support/patient-care-programs/interlink-nursing-program/	Sloane's House Pediatric Recreation and Respite Care Centre Inc.	https://www.sloaneshouse.org/
			POGO sattelite clinic - scarborough	https://www.pogo.ca/programs-support/patient-care-programs/pogo-satellite-clinic-program/	Sloane's house pediatric recreation and respite care centre INC.	https://www.sloaneshouse.org/
			POGO sattelite clinic - Orillia	https://www.pogo.ca/programs-support/patient-care-programs/pogo-satellite-clinic-program/	SMVS Swaminarayan Sanstha, Inc.	www.smvs.org
			survivor to survivor network - S2S network	https://www.pogo.ca/programs-support/survivor-care/transitions-school-work-counselling/s2s/	Société d'investissement Aya Inc.Aya Holding Inc.	No website
			POGO sattelite clinic - Sudbury	https://www.pogo.ca/programs-support/patient-care-programs/pogo-satellite-clinic-program/	Soins pédiatriques mobiles Montréal SP2M	https://www.doctoctoc.ca/en/
			POGO sattelite clinic - Kitchener - Waterloo	https://www.pogo.ca/programs-support/patient-care-programs/pogo-satellite-clinic-program/	Sophia Smiles Pediatric Cancer Foundation	https://www.sophiasmiles.org/
			Pogo Pediatric Interlink community nursing program - Hamilton	https://www.pogo.ca/programs-support/patient-care-programs/interlink-nursing-program/	Sophia Smiles Pediatric Cancer Foundation	https://www.sophiasmiles.org/
			POGO satellite clinic - Mississauga	https://www.pogo.ca/programs-support/patient-care-programs/pogo-satellite-clinic-program/	SPECTA PEDIATRIC REHABILITATION CENTER LTD.	https://spectaprc.com/
			POGO sattelite clinic - Windsor	https://www.wrh.on.ca/PaediatricProgram	SPECTRUM PEDIATRIC SERVICES INC.	https://www.spectrumyxe.ca/
			POGO sattelite clinic - Peterborough	https://www.prhc.on.ca/healthcare-services/women-children/pediatrics/pogo-pediatric-oncology-satellite-clinic/	SPROUTING PEDIATRICS INC.	https://www.sproutingpediatrics.ca/resources-1
			POGO sattelite clinic - Newmarket	https://www.pogo.ca/programs-support/patient-care-programs/pogo-satellite-clinic-program/	SRI AYYAPPA SAMAJAM OF ONTARIO	no website
			POGO Financial Assistance Program	https://www.pogo.ca/programs-support/financial-assistance/	Sri Raja Rajeswari Temple of Canada	no website
			POGO school and work transitions program	https://www.pogo.ca/programs-support/survivor-care/transitions-school-work-counselling/	Sri Selvavinayagar Temple of Canada	no website
			Oncology services at the saint john regional hospital	https://horizonnb.ca/services/cancer-care-oncology/saint-john-regional-hospital-oncology-services/	SRI VARASITHTHIVINAAYAGAR HINDU TEMPLE OF TORONTO	https://www.vinaayagar.com/
			Children's hospital of eastern ontario (CHEO)	https://www.cheo.on.ca/en/index.aspx	Srinarayanathas Foundation	https://www.srinarayanathasfoundation.com/
			Camp Goodtimes	https://www.campgoodtimes.org/nbe/	ST THOMAS KNANAYA SYRIAN ORTHODOX CHURCH	no website
			McMaster Children's hospital	https://www.hamiltonhealthsciences.ca/mcmaster-childrens-hospital/	ST. IGNATIOUS KNANAYA JACOBITE CHURCH TORONTO	KNANAYACHURCHTORONTO.COM
			Breaking borders	http://campgoodtimes.org/by/year-round-programs/breaking-bordersages-19-25/	St. Mary's Knanaya Catholic Parish, Toronto	https://knanayaca.org/ch_list.php?id=c2FCVXE1MFlDZDNMWmpDUmhoa0J1dz09&name=St.%20Mary%27s%20Knanaya%20Catholic%20Parish&location=Toronto-ON
			Hospital for sick children (SickKids)	https://www.sickkids.ca/	Stéphanie Claveau dentiste pédiatrique inc.	https://cdpds.ca/equipe-dentiste-pediatrique-montreal/#:~:text=Dre%20St%C3%A9phanie%20Claveau%2C%20dentiste%20p%C3%A9diatrique&text=Elle%20obtient%20son%20dipl%C3%B4me%20d'%C3%A9tudes%20sup%C3%A9rieures%20et%20sa%20ma%C3%AEtrise,des%20chirurgiens%20dentistes%20du%20Canada.
			occupational therapy department - child health	https://hsc.mb.ca/adults/children/our-services/occupational-therapy/	STÉPHANIE METRAKOS PÉDIATRE INC.	No website
			thrive centre	https://kinesiology.ucalgary.ca/labs/health-and-wellness/research/research-studies/thrive-centre	Strong Like Sloan Foundation	https://linktr.ee/stronglikesloane
			Northern Alberta Children's Cancer Program	https://www.albertahealthservices.ca/findhealth/Service.aspx?id=4219&serviceAtFacilityID=1046087	STS VOLODYMYR AND OLHA UKRAINIAN CATHOLIC CHURCH (CAWAJA BEACH)	WWW.CAWAJACHURCH.COM
			Charles S. Curtis Memorial Hospital - St. Anthony, NL	https://www.lghealth.ca/facilities/hospitals/charles-s-curtis-memorial-hospital/	stupid cancer	https://stupidcancer.org/
			kids with cancer society	https://www.kidswithcancer.ca/	SunSense Certification Program	https://ccs-scc.my.site.com/SunSense/s/?language=en_US
			Cancer patient navigation program	https://www2.gnb.ca/content/gnb/en/departments/health/NewBrunswickCancerNetwork/content/cancer-patient-navigation-program.html	superSibs	https://www.alexslemonade.org/childhood-cancer/for-families/supersibs
			Camp Delight	https://www.candlelightersnl.ca/campdelight/	Surgical wait times	https://swt.hlth.gov.bc.ca/swt/
			Northeast cancer center	https://hsnsudbury.ca/en/Services-and-Specialties/Cancer-Care	Surgical wait times	https://swt.hlth.gov.bc.ca/
			MUHC Glen Site (MUHC)	https://cusm.ca/new-muhc/trauma/page/site-glen	survivor to survivor network - S2S network	https://www.pogo.ca/programs-support/survivor-care/transitions-school-work-counselling/s2s/
			Leucan - head office and montreal-laval regional office	https://www.leucan.qc.ca/en/	survivor to survivor network - S2S network	https://www.pogo.ca/programs-support/survivor-care/transitions-school-work-counselling/s2s/
Feb 23rd 2025	"Child cancer"	65	A child's Voice Foundation	https://www.acvf.ca/	survivor to survivor network - S2S network	https://www.pogo.ca/programs-support/survivor-care/transitions-school-work-counselling/s2s/
			child and youth permanency council canada	https://www.permanency.ca/	survivor to survivor network - S2S network	https://www.pogo.ca/programs-support/survivor-care/transitions-school-work-counselling/s2s/
			Arthur J.E. child comprehensive cancer centre	https://www.albertahealthservices.ca/ajec/page15399.aspx	SUZANNE MALAAB PÉDIATRE INC.	No website
			Volunteer relief child care	https://nankind.com/	SWAMINARAYAN MANDIR VASNA SANSTHA (SMVS) CANADA	https://smvs.org/
			Psychosocial oncology at Arthur J.E. Child Comprehensive cancer centre	https://www.albertahealthservices.ca/findhealth/Service.aspx?id=1047804&serviceAtFacilityID=1137302#contentStart	SYMBIOSIS PEDIATRIC THERAPY INC.	https://symbiosispediatrictherapy.com/
			Childhood cancer Canada Foundation	https://www.childhoodcancer.ca/	Tali's Fund	https://talisfund.org/about-us/what-we-do/
			SunSense Certification Program	https://ccs-scc.my.site.com/SunSense/s/?language=en_US	TAXI SAJA ET AYA INC.	No website
			kids with cancer society	https://www.kidswithcancer.ca/	THE AJAX-PICKERING WOMEN'S CENTRE INC.	no website
			Camp Goodtimes family camp	https://www.campgoodtimes.org/nbe/	The Akshaya Patra Foundation Canada	https://www.akshayapatra.org/about-us?gad_source=1&gclid=CjwKCAiA5eC9BhAuEiwA3CKwQqpIw4SruDaW0cIluaZrBk30u2PwMw43R8Gs2kvZe-9jVbj1x-_1-BoCvloQAvD_BwE
			POGO sattelite clinic - Orillia	https://www.pogo.ca/programs-support/patient-care-programs/pogo-satellite-clinic-program/	The Bayan & Taha Family Foundation	https://www.canadahelps.org/en/charities/the-bayan-taha-family-foundation/
			POGO sattelite clinic - Windsor	https://www.wrh.on.ca/PaediatricProgram	The Buddha Gaya Wisdom Society	https://mycharityfund.ca/charity/47010/the-buddha-gaya-wisdom-society
			West Coast Kids Cancer Foundation	https://wckfoundation.ca/	THE CANADIAN FRIENDS OF OHR SOMAYACH - TANENBAUM CENTRE - COLLEGE OF JUDAIC STUDIES	https://my.charitableimpact.com/charities/the-canadian-friends-of-ohr-somayach-tanenbaum-centre-college-of-judaic-studies
			BC children's hopsital	http://www.bcchildrens.ca/	The Canadian Pediatric Anesthesia Society	https://pediatricanesthesia.ca/
			Cord Blood Program	https://www.insception.com/	The Council of Canadian Pediatric Hematology/ Oncology Directors - Le Conseil Canadien des Directeurs de Programme d'Hematologie/ Oncologie Pediatrique	https://www.c17.ca/
			POGO sattelite clinic - scarborough	https://www.pogo.ca/programs-support/patient-care-programs/pogo-satellite-clinic-program/	The Council of Canadian Pediatric Hematology/ Oncology Directors - Le Conseil Canadien des Directeurs de Programme d'Hematologie/ Oncologie Pediatrique	https://www.c17.ca/
			International Patient Program	https://www.sickkids.ca/en/care-services/international-patients/	The Council of Canadian Pediatric Hematology/ Oncology Directors - Le Conseil Canadien des Directeurs de Programme d'Hematologie/ Oncologie Pediatrique	https://www.c17.ca/
			Pogo Pediatric Interlink community nursing program - Hamilton	https://www.pogo.ca/programs-support/patient-care-programs/interlink-nursing-program/	The Directorate of Knanaya Catholics in Canada	WWW.KNANAYACA.ORG
			childhood cancer support programs	https://www.kidswithcancer.ca/	The dream factory foundation	https://www.thedreamfactory.ca/
			childhood cancer family support society	https://ccfsupport.com/	The Harbhajan Ranauta Legacy Foundation	https://hrlegacy.ca/
			Northern Ontario families of children with cancer (NOFCC)	https://nofcc.ca/	The James Fund for Neuroblastoma Research	https://fundraise.sickkidsfoundation.com/jamesfund
			Hearth Place Cancer Support Centre	https://hearthplace.org/	THE MADAN AND RAKSHA M. BHAYANA FAMILY FOUNDATION	https://bhayanafoundation.org/about/
			POGO sattelite clinic - Sudbury	https://www.pogo.ca/programs-support/patient-care-programs/pogo-satellite-clinic-program/	The magic castle	https://www.uhn.ca/PrincessMargaret/PatientsFamilies/Specialized_Program_Services/Pages/child_care_magic_castle.aspx
			POGO sattelite clinic - Kitchener - Waterloo	https://www.pogo.ca/programs-support/patient-care-programs/pogo-satellite-clinic-program/	The magic castle	https://www.uhn.ca/PrincessMargaret/PatientsFamilies/Specialized_Program_Services/Pages/child_care_magic_castle.aspx
			POGO sattelite clinic - Peterborough	https://www.prhc.on.ca/healthcare-services/women-children/pediatrics/pogo-pediatric-oncology-satellite-clinic/	The Mahayana Pure Land Temple	WWW.PURELANDTEMPLE.COM
			POGO sattelite clinic - Newmarket	https://www.pogo.ca/programs-support/patient-care-programs/pogo-satellite-clinic-program/	THE MEL JR. & MARTY ZAJAC FOUNDATION	WWW.ZAJACRANCH.COM
			POGO satellite clinic - Mississauga	https://www.pogo.ca/programs-support/patient-care-programs/pogo-satellite-clinic-program/	The Pentecostal Lighthouse Church of Ajax	no website
			The James Fund for Neuroblastoma Research	https://fundraise.sickkidsfoundation.com/jamesfund	The Shayam Kaushal Charitable Foundation	WWW.THESHAYAMKAUSHALFOUNDATION.COM
			PEER ( Pediatric Cancer Patients and Survivors engaging in exercise recovery)	https://www.kidscancercare.ab.ca/for-families/camp-and-outreach/peer-exercise/	THE SPIRITUAL ASSEMBLY OF THE BAHA'IS OF AJAX	no website
			Colon Cancer Check	https://www.ontario.ca/page/colon-cancer-testing-and-prevention	THERAPLAY PEDIATRIC SERVICES INC.	https://www.theraplaypeds.com/
			Pediatric Oncology Group of Ontario (POGO)	https://www.pogo.ca/programs-support/	thrive centre	https://kinesiology.ucalgary.ca/labs/health-and-wellness/research/research-studies/thrive-centre
			Cancer screening for unattached patients	https://carepointhealth.ca/carepoint-services/cancer-screening-clinic/	thrive centre	https://kinesiology.ucalgary.ca/labs/health-and-wellness/research/research-studies/thrive-centre
			Grand Falls General Hospital	https://vitalitenb.ca/en/services-and-locations/find-a-point-of-service/grand-falls-general-hospital	thrive centre	https://kinesiology.ucalgary.ca/labs/health-and-wellness/research/research-studies/thrive-centre
			Foothills Medical Centre	https://www.albertahealthservices.ca/fmc/fmc.aspx	TI-LOUP AND THE POULE FOUNDATION IN SUPPORT OF KIDS WITH CANCER / LA FONDATION TI-LOUP ET LA POULE POUR LES ENFANTS ATTEINTS DU CANCER	WWW.TLPFOUNDATION.COM
			Genetics Program	https://www.nygh.on.ca/care-service/genetics/	TIM AYAS PROFESSIONAL CORPORATION	https://www.edgewoodhealthnetwork.com/team-members/dr-tim-ayas/
			Free Supportive Care for families impacted by cancer	https://nankind.com/	TINY MIGHTY PEDIATRIC THERAPY INC.	https://tinymightyspeech.com/
			Benevolent Fund (Funeral Assistance)	https://www.childhoodcancer.ca/	TORONTO EAST PEDIATRICS INC.	No website
			The magic castle	https://www.uhn.ca/PrincessMargaret/PatientsFamilies/Specialized_Program_Services/Pages/child_care_magic_castle.aspx	TRANS-HIMALAYAN AID SOCIETY	WWW.TRAS.CA
			Complementary therapy programs	no website	Transition 2 Betterness Programs	https://www.t2b.ca/ongoing-programs/
			mylifeline.org	https://www.cancersupportcommunity.org/mylifeline-online-community	Transition 2 Betterness Programs	https://www.t2b.ca/ongoing-programs/
			Children's and parent's program	https://wellspring.ca/	TRANSPORT AYA 2017 INC.	No website
			candlelighters Simcoe	https://www.candlelighterssimcoe.ca/	Tuberous Sclerosis Canada	https://www.tscanada.ca/
			Friends of Jaclyn Foundation	https://friendsofjaclyn.org/	U-link canada	https://u-link.care/
			forever friends of hope foundation incorporated	https://www.facebook.com/foreverfriendsofhopefoundationincorporated/?ref=page_internal	UDAYARAMA CENTRE FOR BUDDHIST STUDIES	ucbslondon.org
			The dream factory foundation	https://www.thedreamfactory.ca/	Vajrayana Buddhism Association of B.C	no website
			candlelighters - Newfoundland and labrador	https://www.candlelightersnl.ca/	VAJRAYANA BUDDHISM ASSOCIATION OF TORONTO	no website
			short-term accomodations	https://www.wyndhamhotels.com/en-ca/days-inn/calgary-alberta/days-inn-calgary-northwest/overview?WID=LC:DI:20150901:Rio:Local	Vallavambiga Sri Taiyalnayaki Sametha Vaithiyanatha Swamy Koil Inc.	OTTAWASIVANTEMPLE.COM
			Bamboo Slouch Beanies, Chemo Hats, Headwraps	https://www.bkco.ca/	VAYA YOUTH ARTS SOCIETY	WWW.KFV.CA/WWW.VANSDF.COM
			Pediatric Oncology patient navigator	https://horizonnb.ca/services/women-and-childrens-health/pediatric-oncology-navigator/	VEERASHAIVA SAMAJA OF NORTH AMERICA TORONTO, ONTARIO CHAPTER	no website
			Ronald McDonald House	https://www.rmhc-swo.ca/	Veerayatan Canada	https://www.canadahelps.org/en/charities/veerayatan-canada/
			zippaport - port shorts for brave kids	https://www.zippaport.ca/	VHL Canada	https://www.vhlcan.ca/
			crossroads4hope	https://crossroads4hope.org/	VIJAY/ANAND FOUNDATION	https://www.vijayanand.org/
			Pediatric Oncology patient navigator	https://vitalitenb.ca/en/services-and-locations/service-directory/oncology	Voboc Foundation	https://voboc.org/
			Pogo Pediatric Interlink community nursing program - Ottawa	https://www.pogo.ca/programs-support/patient-care-programs/interlink-nursing-program/	Voboc Foundation	https://voboc.org/
			Pediatric Interlink Community Nursing Program - sudbury/northern ontario	https://www.pogo.ca/programs-support/patient-care-programs/interlink-nursing-program/	Volunteer relief child care	https://nankind.com/
			POGO Financial Assistance Program	https://www.pogo.ca/programs-support/financial-assistance/	Wadi-Kaja Organization for Refugees and Immigrants	www.wadikajaorganization.org/
			Wigs to wellness & The Mastectomy Boutique	https://wigstowellness.com/	WAT LAO XAYARAM OF MANITOBA INC	https://my.charitableimpact.com/charities/wat-lao-xayaram-of-manitoba-inc
			Hospice Kawartha Lakes	https://ccckl.ca/programs-services/hospice/	WATERDOWN PEDIATRICS INC	https://www.waterdownpediatrics.com/
			360 hair (Medical wigs… synthetic & real hair wigs	https://360-hair.com/	We Fund Care - Financial Assistance Program	https://www.wefundcare.com/
			Pogo Pediatric Interlink community nursing program - Barrie/muskoka/peterborough	https://www.pogo.ca/programs-support/patient-care-programs/interlink-community-cancer-nurses/	WE PLAY SENSORY GYM & PEDIATRIC THERAPY CENTRE INC.	https://weplaykids.com/
			Doane House Hopsice	https://www.doanehospice.org/	WeeCare Pediatric Home Health Care Inc.	https://www.weecarehealth.ca/
			We Fund Care - Financial Assistance Program	https://www.wefundcare.com/	West Coast Kids Cancer Foundation	https://wckfoundation.ca/
			Camp Keaton Hamilton	https://kempcarenetwork.org/grief-bereavement-programs/camp-keaton/	West Coast Kids Cancer Foundation	https://wckfoundation.ca/
			Camp Delight	https://www.candlelightersnl.ca/campdelight/	Wigs to wellness & The Mastectomy Boutique	https://wigstowellness.com/
			Guardian Angel Caring Room - McDermont Ave	https://www.cancercare.mb.ca/Patient-Family/support-services/guardian-angel-caring-room	World federation of pediatric intensive and critical care societies	https://wfpiccs.org/
[truncated: 46 more rows]

## Sheet: Data Collection (Preliminary )
Date of extraction	Database extracted from	link to source	Organization name		Year Founded	Charity Reference Number OR Coorporation Number (Not-for-profit Corporations Act)	Province	Nationwide (Y/N)	Is there a physical office (Y/N)	Other provinces with offices for subsidary branches	Audience for the dessiminated information (C = Child, A = Adult, S = Scientist)	Language of Content ( English, French , Both or Other)	media, intermediaries)	X (Twitter)	LinkedIn	Facebook	Snapchat	Instagram	Threads	Blue Sky	TikTok	Videos	YouTube	Blog	Pamphlet	Infographic	Newsletter	Poster	Clinical practice guideline	Scientific cafes	Training sessions	Webinars	Policy briefs	Other	Comments on specific focus (indigenous, cancer type, ect..)
[truncated: 23 more rows]

[truncated: 8 more sheets: New Screening (for Manuscript), Data Collection, Compressed Table, Social Media Handles, Compressed Social Media Table, Data Presentation, Information for map, GIS]
